# Supplementary material for: catena-Poly[[(diiodidocadmium)-μ-{1-[(1H-benzimidazol-2-yl)meth­yl]-1H-imidazole-κ2 N:N′}] N,N-dimethyl­formamide monosolvate]
Source: Acta Crystallogr Sect E Struct Rep Online. 2011 Nov 30;67(Pt 12):m1901. doi: 10.1107/S1600536811050823 (PMC3238781; doi:10.1107/S1600536811050823)
Supplement: Supplementary file 1 [file e-67-m1901-sup1.cif]

##############################################################################
#                                                                            #
# This CIF contains the data in a paper accepted for publication in          #
# Acta Crystallographica Section E. It conforms to the requirements of       #
# Notes for Authors for Acta Crystallographica Section E, and has been       #
# peer reviewed under the auspices of the IUCr Commission on Journals.       #
#                                                                            #
# Full details of the Crystallographic Information File format               #
# are given in the paper "The Crystallographic Information File (CIF):       #
# a New Standard Archive File for Crystallography" by S. R. Hall, F. H.      #
# Allen and I. D. Brown [Acta Cryst. (1991), A47, 655-685].                  #
#                                                                            #
# The current version of the core CIF dictionary is obtainable from          #
# ftp://ftp.iucr.org/pub/cif_core.dic.                                       #
#                                                                            #
# Software is freely available for graphical display of the structure(s)     #
# in this CIF. For information consult the CIF software page                 #
# http://www.iucr.org/resources/cif/software.                                #
#                                                                            #
# This file may be used for bona fide research purposes within the           #
# scientific community so long as proper attribution is given to the journal # 
# article from which it was obtained.                                        #
#                                                                            #
##############################################################################
data_global
_audit_creation_method     'SHELXL-97'
_journal_date_recd_electronic     2011-11-23
_journal_date_accepted     2011-11-26
_journal_name_full     'Acta Crystallographica, Section E'
_journal_year     2011
_journal_volume     67
_journal_issue     12
_journal_page_first     m1901
_journal_page_last     m1901
_journal_paper_category     QM
_journal_paper_doi     10.1107/S1600536811050823
_journal_coeditor_code     WM2569
_publ_contact_author_name     'Dr. Xiangru Meng'
_publ_contact_author_address
;
 Department of Chemistry
 Zhengzhou University
 Zhengzhou 450001
 People's Republic of China
;
_publ_contact_author_email     'mxr@zzu.edu.cn'
_publ_contact_author_fax     '86 371 67783126'
_publ_contact_author_phone     '86 371 67783126'
_publ_section_title
;\
<i>catena</i>-Poly[[(diiodidocadmium)-\m-{1-[(1<i>H</i>-benzimidazol-2-yl)\
methyl]-1<i>H</i>-imidazole-\k^2^<i>N</i>:<i>N</i>'}]
<i>N</i>,<i>N</i>-dimethylformamide monosolvate]
;
loop_
    _publ_author_name
    _publ_author_footnote
    _publ_author_address
    'Bingtao Liu' ?
;
 School of Environmental and Municipal Engineering
 North China Institute of Water Conservancy and Hydroelectric Power
 Zhengzhou 450011
 People's Republic of China
;
    'Lei Zhao' ?
;
 School of Chemical and Engineering
 Zhengzhou University
 Zhengzhou 450001
 People's Republic of China
;
    'Ting Li' ?
;
 Department of Chemistry
 Zhengzhou University
 Zhengzhou 450001
 People's Republic of China
;
    'Xiangru Meng' ?
;
 Department of Chemistry
 Zhengzhou University
 Zhengzhou 450001
 People's Republic of China
;
data_I
_audit_creation_method     SHELXL-97
_chemical_name_systematic
;
<i>catena</i>-Poly[[(diiodidocadmium)-\m-{1-[(1<i>H</i>-benzimidazol-
2-yl)methyl]-1<i>H</i>-imidazole-\k^2^<i>N</i>:<i>N</i>'}]
<i>N</i>,<i>N</i>-dimethylformamide monosolvate]
;
_chemical_name_common     ?
_chemical_formula_moiety     'C11 H10 Cd I2 N4, C3 H7 N O'
_chemical_formula_sum     'C14 H17 Cd I2 N5 O'
_chemical_formula_iupac     '[Cd I2 (C11 H10 N4)], C3 H7 N O'
_chemical_formula_weight     637.53
_chemical_melting_point     ?
_symmetry_cell_setting     monoclinic
_symmetry_space_group_name_H-M     'P 21/c'
_symmetry_space_group_name_Hall     '-P 2ybc'
loop_
    _symmetry_equiv_pos_as_xyz
    'x, y, z'
    '-x, y+1/2, -z+1/2'
    '-x, -y, -z'
    'x, -y-1/2, z-1/2'
_cell_length_a     7.2216(14)
_cell_length_b     17.181(3)
_cell_length_c     16.374(3)
_cell_angle_alpha     90.00
_cell_angle_beta     96.34(3)
_cell_angle_gamma     90.00
_cell_volume     2019.1(7)
_cell_formula_units_Z     4
_cell_measurement_reflns_used     5502
_cell_measurement_theta_min     2.5030
_cell_measurement_theta_max     27.8326
_cell_measurement_temperature     293(2)
_exptl_crystal_description     prism
_exptl_crystal_colour     colourless
_exptl_crystal_size_max     0.15
_exptl_crystal_size_mid     0.12
_exptl_crystal_size_min     0.10
_exptl_crystal_density_diffrn     2.097
_exptl_crystal_density_meas     ?
_exptl_crystal_density_method     'not measured'
_exptl_crystal_F_000     1192
_exptl_absorpt_coefficient_mu     4.149
_exptl_absorpt_correction_type     multi-scan
_exptl_absorpt_process_details     '(CrystalClear; Rigaku/MSC, 2006)'
_exptl_absorpt_correction_T_min     0.5750
_exptl_absorpt_correction_T_max     0.6818
_exptl_special_details     ?
_diffrn_ambient_temperature     293(2)
_diffrn_radiation_type     MoK\a
_diffrn_radiation_wavelength     0.71073
_diffrn_radiation_source     'fine-focus sealed tube'
_diffrn_radiation_monochromator     graphite
_diffrn_measurement_device_type     'Rigaku Saturn'
_diffrn_measurement_method     \w
_diffrn_detector_area_resol_mean     28.5714
_diffrn_reflns_number     16931
_diffrn_reflns_av_R_equivalents     0.0279
_diffrn_reflns_av_sigmaI/netI     0.0227
_diffrn_reflns_theta_min     2.50
_diffrn_reflns_theta_max     26.00
_diffrn_reflns_theta_full     26.00
_diffrn_measured_fraction_theta_max     0.997
_diffrn_measured_fraction_theta_full     0.997
_diffrn_reflns_limit_h_min     -8
_diffrn_reflns_limit_h_max     8
_diffrn_reflns_limit_k_min     -21
_diffrn_reflns_limit_k_max     21
_diffrn_reflns_limit_l_min     -20
_diffrn_reflns_limit_l_max     20
_diffrn_standards_number     0
_diffrn_standards_interval_count     .
_diffrn_standards_interval_time     .
_diffrn_standards_decay_%     ?
_refine_special_details
;
Refinement of <i>F</i>^2^ against ALL reflections. The weighted <i>R</i>-factor
<i>wR</i> and goodness of fit <i>S</i> are based on <i>F</i>^2^, conventional
<i>R</i>-factors <i>R</i> are based on <i>F</i>, with <i>F</i> set to zero for
negative <i>F</i>^2^. The threshold expression of <i>F</i>^2^ >
\s(<i>F</i>^2^) is used only for calculating <i>R</i>-factors(gt) <i>etc</i>.
and is not relevant to the choice of reflections for refinement.
<i>R</i>-factors based on <i>F</i>^2^ are statistically about twice as large
as those based on <i>F</i>, and <i>R</i>- factors based on ALL data will be
even larger.
;
_reflns_number_total     3950
_reflns_number_gt     3597
_reflns_threshold_expression     I>2sigma(I)
_refine_ls_structure_factor_coef     Fsqd
_refine_ls_matrix_type     full
_refine_ls_R_factor_all     0.0401
_refine_ls_R_factor_gt     0.0345
_refine_ls_wR_factor_gt     0.0686
_refine_ls_wR_factor_ref     0.0713
_refine_ls_goodness_of_fit_ref     1.151
_refine_ls_restrained_S_all     1.151
_refine_ls_number_reflns     3950
_refine_ls_number_parameters     218
_refine_ls_number_restraints     0
_refine_ls_hydrogen_treatment     constr
_refine_ls_weighting_scheme     calc
_refine_ls_weighting_details
         'calc w=1/[\s^2^(Fo^2^)+(0.0274P)^2^+1.5990P] where P=(Fo^2^+2Fc^2^)/3'
_atom_sites_solution_hydrogens     geom
_atom_sites_solution_primary     direct
_atom_sites_solution_secondary     difmap
_refine_ls_shift/su_max     0.004
_refine_ls_shift/su_mean     0.000
_refine_diff_density_max     0.415
_refine_diff_density_min     -0.767
_refine_ls_extinction_method     none
_refine_ls_extinction_coef     ?
loop_
    _atom_type_symbol
    _atom_type_description
    _atom_type_scat_dispersion_real
    _atom_type_scat_dispersion_imag
    _atom_type_scat_source
    'C' 'C' 0.0033 0.0016
                         'International Tables Vol C Tables 4.2.6.8 and 6.1.1.4'
    'H' 'H' 0.0000 0.0000
                         'International Tables Vol C Tables 4.2.6.8 and 6.1.1.4'
    'N' 'N' 0.0061 0.0033
                         'International Tables Vol C Tables 4.2.6.8 and 6.1.1.4'
    'O' 'O' 0.0106 0.0060
                         'International Tables Vol C Tables 4.2.6.8 and 6.1.1.4'
    'Cd' 'Cd' -0.8075 1.2024
                         'International Tables Vol C Tables 4.2.6.8 and 6.1.1.4'
    'I' 'I' -0.4742 1.8119
                         'International Tables Vol C Tables 4.2.6.8 and 6.1.1.4'
_computing_data_collection     'CrystalClear (Rigaku/MSC, 2006)'
_computing_cell_refinement     'CrystalClear (Rigaku/MSC, 2006)'
_computing_data_reduction     'CrystalClear (Rigaku/MSC, 2006)'
_computing_structure_solution     'SHELXS97 (Sheldrick, 2008)'
_computing_structure_refinement     'SHELXL97 (Sheldrick, 2008)'
_computing_molecular_graphics     'XP in SHELXTL (Sheldrick, 2008)'
_computing_publication_material     'SHELXTL (Sheldrick, 2008)'
loop_
    _atom_site_type_symbol
    _atom_site_label
    _atom_site_fract_x
    _atom_site_fract_y
    _atom_site_fract_z
    _atom_site_U_iso_or_equiv
    _atom_site_adp_type
    _atom_site_calc_flag
    _atom_site_refinement_flags
    _atom_site_occupancy
    _atom_site_symmetry_multiplicity
    _atom_site_disorder_assembly
    _atom_site_disorder_group
    Cd Cd1 -0.01312(4) 0.731203(18) 0.878202(17) 0.04345(10) Uani d . 1 1 . .
    I I1 0.1380(7) 0.5878(3) 0.9078(3) 0.0636(8) Uani d P 0.67(5) 1 A 1
    I I1' 0.108(4) 0.5857(7) 0.9160(12) 0.081(2) Uani d P 0.33(5) 1 A 2
    I I2 -0.37470(4) 0.76342(2) 0.90167(2) 0.06053(11) Uani d . 1 1 A .
    N N1 0.0248(5) 0.7542(2) 0.7464(2) 0.0472(9) Uani d . 1 1 A .
    N N2 0.1550(5) 0.75706(19) 0.63150(19) 0.0420(8) Uani d . 1 1 A .
    N N3 0.3002(4) 0.6008(2) 0.54610(19) 0.0425(8) Uani d . 1 1 . .
    H H3B 0.3661 0.5896 0.5916 0.051 Uiso calc R 1 1 . .
    N N4 0.1442(4) 0.67192(18) 0.44848(17) 0.0364(7) Uani d . 1 1 . .
    N N5 0.5574(5) 0.5004(2) 0.7876(3) 0.0617(10) Uani d . 1 1 . .
    C C1 0.1732(6) 0.7355(2) 0.7110(2) 0.0442(10) Uani d . 1 1 . .
    H H1A 0.2774 0.7105 0.7375 0.053 Uiso calc R 1 1 A .
    C C2 -0.0939(7) 0.7889(3) 0.6863(3) 0.0598(13) Uani d . 1 1 . .
    H H2A -0.2118 0.8078 0.6933 0.072 Uiso calc R 1 1 A .
    C C3 -0.0154(7) 0.7916(3) 0.6155(3) 0.0610(13) Uani d . 1 1 A .
    H H3A -0.0668 0.8127 0.5658 0.073 Uiso calc R 1 1 . .
    C C4 0.2911(6) 0.7427(2) 0.5727(2) 0.0451(10) Uani d . 1 1 . .
    H H4A 0.4138 0.7361 0.6026 0.054 Uiso calc R 1 1 A .
    H H4B 0.2956 0.7877 0.5371 0.054 Uiso calc R 1 1 . .
    C C5 0.2437(5) 0.6721(2) 0.5212(2) 0.0367(8) Uani d . 1 1 A .
    C C6 0.1353(5) 0.5940(2) 0.4243(2) 0.0391(9) Uani d . 1 1 . .
    C C7 0.0492(6) 0.5583(3) 0.3534(3) 0.0514(11) Uani d . 1 1 . .
    H H7A -0.0167 0.5873 0.3119 0.062 Uiso calc R 1 1 . .
    C C8 0.0650(6) 0.4791(3) 0.3471(3) 0.0574(12) Uani d . 1 1 . .
    H H8A 0.0091 0.4541 0.3004 0.069 Uiso calc R 1 1 . .
    C C9 0.1627(6) 0.4351(3) 0.4090(3) 0.0568(12) Uani d . 1 1 . .
    H H9A 0.1699 0.3815 0.4024 0.068 Uiso calc R 1 1 . .
    C C10 0.2487(6) 0.4682(3) 0.4794(3) 0.0512(11) Uani d . 1 1 . .
    H H10A 0.3135 0.4385 0.5207 0.061 Uiso calc R 1 1 . .
    C C11 0.2335(5) 0.5487(2) 0.4856(2) 0.0412(9) Uani d . 1 1 . .
    C C12 0.5480(8) 0.5743(3) 0.7687(3) 0.0761(16) Uani d . 1 1 . .
    H H12A 0.5960 0.6092 0.8090 0.091 Uiso calc R 1 1 . .
    C C13 0.4896(11) 0.4450(5) 0.7255(5) 0.124(3) Uani d . 1 1 . .
    H H13A 0.4481 0.4720 0.6755 0.187 Uiso calc R 1 1 . .
    H H13B 0.3875 0.4164 0.7437 0.187 Uiso calc R 1 1 . .
    H H13C 0.5879 0.4096 0.7160 0.187 Uiso calc R 1 1 . .
    C C14 0.6277(11) 0.4732(5) 0.8671(4) 0.125(3) Uani d . 1 1 . .
    H H14A 0.6672 0.5168 0.9015 0.188 Uiso calc R 1 1 . .
    H H14B 0.7317 0.4393 0.8627 0.188 Uiso calc R 1 1 . .
    H H14C 0.5316 0.4453 0.8908 0.188 Uiso calc R 1 1 . .
    O O1 0.4814(5) 0.6021(2) 0.7023(2) 0.0803(11) Uani d . 1 1 . .
loop_
    _atom_site_aniso_label
    _atom_site_aniso_U_11
    _atom_site_aniso_U_22
    _atom_site_aniso_U_33
    _atom_site_aniso_U_12
    _atom_site_aniso_U_13
    _atom_site_aniso_U_23
    Cd1 0.05384(19) 0.04766(19) 0.03022(16) -0.00195(14) 0.01071(13)
                                                                    -0.00394(12)
    I1 0.0812(19) 0.0510(9) 0.0590(10) 0.0095(5) 0.0096(6) -0.0014(9)
    I1' 0.126(5) 0.0482(13) 0.067(2) 0.011(3) 0.006(3) 0.0078(14)
    I2 0.05041(19) 0.0619(2) 0.0716(2) -0.00441(14) 0.01688(15) -0.01633(16)
    N1 0.059(2) 0.054(2) 0.0300(17) 0.0094(17) 0.0098(16) -0.0026(15)
    N2 0.052(2) 0.049(2) 0.0251(16) 0.0037(16) 0.0056(14) -0.0033(14)
    N3 0.0425(18) 0.054(2) 0.0317(17) 0.0087(16) 0.0062(14) 0.0063(15)
    N4 0.0402(17) 0.0411(19) 0.0287(16) 0.0022(14) 0.0070(13) -0.0006(14)
    N5 0.060(2) 0.056(3) 0.067(3) 0.000(2) -0.004(2) -0.009(2)
    C1 0.049(2) 0.052(2) 0.032(2) 0.011(2) 0.0064(17) 0.0023(18)
    C2 0.056(3) 0.085(4) 0.039(2) 0.023(3) 0.004(2) -0.009(2)
    C3 0.070(3) 0.083(4) 0.029(2) 0.031(3) 0.002(2) 0.001(2)
    C4 0.049(2) 0.054(3) 0.033(2) -0.0058(19) 0.0099(18) -0.0033(18)
    C5 0.0346(19) 0.046(2) 0.0309(19) 0.0018(17) 0.0112(15) -0.0017(17)
    C6 0.036(2) 0.049(2) 0.033(2) 0.0018(17) 0.0114(16) -0.0012(17)
    C7 0.054(3) 0.061(3) 0.039(2) -0.002(2) 0.0052(19) -0.005(2)
    C8 0.064(3) 0.056(3) 0.053(3) -0.011(2) 0.013(2) -0.019(2)
    C9 0.059(3) 0.043(3) 0.073(3) -0.001(2) 0.026(3) -0.006(2)
    C10 0.054(3) 0.048(3) 0.054(3) 0.008(2) 0.015(2) 0.004(2)
    C11 0.041(2) 0.047(2) 0.038(2) 0.0049(18) 0.0134(17) 0.0013(18)
    C12 0.091(4) 0.070(4) 0.062(3) 0.016(3) -0.015(3) -0.014(3)
    C13 0.139(7) 0.114(6) 0.119(6) -0.035(5) 0.007(5) -0.035(5)
    C14 0.149(7) 0.121(7) 0.095(5) 0.001(5) -0.034(5) 0.037(5)
    O1 0.092(3) 0.100(3) 0.048(2) 0.036(2) -0.0028(18) 0.0057(19)
_geom_special_details
;
All e.s.d.'s (except the e.s.d. in the dihedral angle between two l.s. planes)
are estimated using the full covariance matrix. The cell e.s.d.'s are taken
into account individually in the estimation of e.s.d.'s in distances, angles
and torsion angles; correlations between e.s.d.'s in cell parameters are only
used when they are defined by crystal symmetry. An approximate (isotropic)
treatment of cell e.s.d.'s is used for estimating e.s.d.'s involving l.s.
planes.
;
loop_
    _geom_bond_atom_site_label_1
    _geom_bond_atom_site_label_2
    _geom_bond_site_symmetry_2
    _geom_bond_distance
    _geom_bond_publ_flag
    Cd1 N1 . 2.241(3) ?
    Cd1 N4 4_576 2.258(3) ?
    Cd1 I1' . 2.698(12) ?
    Cd1 I1 . 2.716(6) ?
    Cd1 I2 . 2.7375(7) ?
    N1 C1 . 1.313(5) ?
    N1 C2 . 1.369(6) ?
    N2 C1 . 1.346(5) ?
    N2 C3 . 1.365(5) ?
    N2 C4 . 1.471(5) ?
    N3 C5 . 1.339(5) ?
    N3 C11 . 1.383(5) ?
    N3 H3B . 0.8600 ?
    N4 C5 . 1.321(5) ?
    N4 C6 . 1.395(5) ?
    N4 Cd1 4_575 2.258(3) ?
    N5 C12 . 1.307(7) ?
    N5 C14 . 1.424(7) ?
    N5 C13 . 1.438(7) ?
    C1 H1A . 0.9300 ?
    C2 C3 . 1.346(6) ?
    C2 H2A . 0.9300 ?
    C3 H3A . 0.9300 ?
    C4 C5 . 1.496(5) ?
    C4 H4A . 0.9700 ?
    C4 H4B . 0.9700 ?
    C6 C7 . 1.396(6) ?
    C6 C11 . 1.400(5) ?
    C7 C8 . 1.372(6) ?
    C7 H7A . 0.9300 ?
    C8 C9 . 1.392(7) ?
    C8 H8A . 0.9300 ?
    C9 C10 . 1.371(6) ?
    C9 H9A . 0.9300 ?
    C10 C11 . 1.392(6) ?
    C10 H10A . 0.9300 ?
    C12 O1 . 1.235(6) ?
    C12 H12A . 0.9300 ?
    C13 H13A . 0.9600 ?
    C13 H13B . 0.9600 ?
    C13 H13C . 0.9600 ?
    C14 H14A . 0.9600 ?
    C14 H14B . 0.9600 ?
    C14 H14C . 0.9600 ?
loop_
    _geom_angle_atom_site_label_1
    _geom_angle_atom_site_label_2
    _geom_angle_atom_site_label_3
    _geom_angle_site_symmetry_1
    _geom_angle_site_symmetry_3
    _geom_angle
    _geom_angle_publ_flag
    N1 Cd1 N4 . 4_576 104.65(12) ?
    N1 Cd1 I1' . . 108.3(6) ?
    N4 Cd1 I1' 4_576 . 115.7(3) ?
    N1 Cd1 I1 . . 104.02(15) ?
    N4 Cd1 I1 4_576 . 114.07(14) ?
    I1' Cd1 I1 . . 5.7(7) ?
    N1 Cd1 I2 . . 108.64(10) ?
    N4 Cd1 I2 4_576 . 102.34(8) ?
    I1' Cd1 I2 . . 116.4(7) ?
    I1 Cd1 I2 . . 121.94(12) ?
    C1 N1 C2 . . 105.5(3) ?
    C1 N1 Cd1 . . 125.0(3) ?
    C2 N1 Cd1 . . 129.5(3) ?
    C1 N2 C3 . . 107.2(3) ?
    C1 N2 C4 . . 125.9(4) ?
    C3 N2 C4 . . 126.9(3) ?
    C5 N3 C11 . . 107.7(3) ?
    C5 N3 H3B . . 126.2 ?
    C11 N3 H3B . . 126.2 ?
    C5 N4 C6 . . 105.2(3) ?
    C5 N4 Cd1 . 4_575 130.6(3) ?
    C6 N4 Cd1 . 4_575 123.9(2) ?
    C12 N5 C14 . . 122.6(5) ?
    C12 N5 C13 . . 118.1(5) ?
    C14 N5 C13 . . 119.2(6) ?
    N1 C1 N2 . . 111.2(4) ?
    N1 C1 H1A . . 124.4 ?
    N2 C1 H1A . . 124.4 ?
    C3 C2 N1 . . 110.1(4) ?
    C3 C2 H2A . . 124.9 ?
    N1 C2 H2A . . 124.9 ?
    C2 C3 N2 . . 106.0(4) ?
    C2 C3 H3A . . 127.0 ?
    N2 C3 H3A . . 127.0 ?
    N2 C4 C5 . . 112.1(3) ?
    N2 C4 H4A . . 109.2 ?
    C5 C4 H4A . . 109.2 ?
    N2 C4 H4B . . 109.2 ?
    C5 C4 H4B . . 109.2 ?
    H4A C4 H4B . . 107.9 ?
    N4 C5 N3 . . 112.9(3) ?
    N4 C5 C4 . . 125.3(4) ?
    N3 C5 C4 . . 121.8(3) ?
    N4 C6 C7 . . 131.3(4) ?
    N4 C6 C11 . . 109.0(3) ?
    C7 C6 C11 . . 119.7(4) ?
    C8 C7 C6 . . 117.7(4) ?
    C8 C7 H7A . . 121.1 ?
    C6 C7 H7A . . 121.1 ?
    C7 C8 C9 . . 121.6(4) ?
    C7 C8 H8A . . 119.2 ?
    C9 C8 H8A . . 119.2 ?
    C10 C9 C8 . . 122.3(4) ?
    C10 C9 H9A . . 118.9 ?
    C8 C9 H9A . . 118.9 ?
    C9 C10 C11 . . 116.1(4) ?
    C9 C10 H10A . . 121.9 ?
    C11 C10 H10A . . 121.9 ?
    N3 C11 C10 . . 132.2(4) ?
    N3 C11 C6 . . 105.2(3) ?
    C10 C11 C6 . . 122.6(4) ?
    O1 C12 N5 . . 126.1(5) ?
    O1 C12 H12A . . 116.9 ?
    N5 C12 H12A . . 116.9 ?
    N5 C13 H13A . . 109.5 ?
    N5 C13 H13B . . 109.5 ?
    H13A C13 H13B . . 109.5 ?
    N5 C13 H13C . . 109.5 ?
    H13A C13 H13C . . 109.5 ?
    H13B C13 H13C . . 109.5 ?
    N5 C14 H14A . . 109.5 ?
    N5 C14 H14B . . 109.5 ?
    H14A C14 H14B . . 109.5 ?
    N5 C14 H14C . . 109.5 ?
    H14A C14 H14C . . 109.5 ?
    H14B C14 H14C . . 109.5 ?
loop_
    _geom_torsion_atom_site_label_1
    _geom_torsion_atom_site_label_2
    _geom_torsion_atom_site_label_3
    _geom_torsion_atom_site_label_4
    _geom_torsion_site_symmetry_1
    _geom_torsion_site_symmetry_2
    _geom_torsion_site_symmetry_3
    _geom_torsion_site_symmetry_4
    _geom_torsion
    _geom_torsion_publ_flag
    N4 Cd1 N1 C1 4_576 . . . 80.6(4) ?
    I1' Cd1 N1 C1 . . . . -43.3(7) ?
    I1 Cd1 N1 C1 . . . . -39.4(4) ?
    I2 Cd1 N1 C1 . . . . -170.6(3) ?
    N4 Cd1 N1 C2 4_576 . . . -99.6(4) ?
    I1' Cd1 N1 C2 . . . . 136.4(7) ?
    I1 Cd1 N1 C2 . . . . 140.4(4) ?
    I2 Cd1 N1 C2 . . . . 9.1(4) ?
    C2 N1 C1 N2 . . . . 0.4(5) ?
    Cd1 N1 C1 N2 . . . . -179.8(3) ?
    C3 N2 C1 N1 . . . . 0.0(5) ?
    C4 N2 C1 N1 . . . . -177.6(4) ?
    C1 N1 C2 C3 . . . . -0.7(6) ?
    Cd1 N1 C2 C3 . . . . 179.5(3) ?
    N1 C2 C3 N2 . . . . 0.7(6) ?
    C1 N2 C3 C2 . . . . -0.4(6) ?
    C4 N2 C3 C2 . . . . 177.2(4) ?
    C1 N2 C4 C5 . . . . 97.1(5) ?
    C3 N2 C4 C5 . . . . -80.1(6) ?
    C6 N4 C5 N3 . . . . 0.1(4) ?
    Cd1 N4 C5 N3 4_575 . . . 173.4(2) ?
    C6 N4 C5 C4 . . . . -179.7(3) ?
    Cd1 N4 C5 C4 4_575 . . . -6.4(5) ?
    C11 N3 C5 N4 . . . . -0.1(4) ?
    C11 N3 C5 C4 . . . . 179.7(3) ?
    N2 C4 C5 N4 . . . . 92.8(4) ?
    N2 C4 C5 N3 . . . . -87.0(4) ?
    C5 N4 C6 C7 . . . . 179.9(4) ?
    Cd1 N4 C6 C7 4_575 . . . 6.0(6) ?
    C5 N4 C6 C11 . . . . 0.0(4) ?
    Cd1 N4 C6 C11 4_575 . . . -173.9(2) ?
    N4 C6 C7 C8 . . . . -179.9(4) ?
    C11 C6 C7 C8 . . . . 0.0(6) ?
    C6 C7 C8 C9 . . . . 0.2(6) ?
    C7 C8 C9 C10 . . . . -0.1(7) ?
    C8 C9 C10 C11 . . . . -0.2(6) ?
    C5 N3 C11 C10 . . . . -179.4(4) ?
    C5 N3 C11 C6 . . . . 0.0(4) ?
    C9 C10 C11 N3 . . . . 179.9(4) ?
    C9 C10 C11 C6 . . . . 0.5(6) ?
    N4 C6 C11 N3 . . . . 0.0(4) ?
    C7 C6 C11 N3 . . . . -180.0(3) ?
    N4 C6 C11 C10 . . . . 179.5(3) ?
    C7 C6 C11 C10 . . . . -0.4(6) ?
    C14 N5 C12 O1 . . . . -176.6(6) ?
    C13 N5 C12 O1 . . . . 1.9(9) ?
loop_
    _geom_hbond_atom_site_label_D
    _geom_hbond_atom_site_label_H
    _geom_hbond_atom_site_label_A
    _geom_hbond_site_symmetry_A
    _geom_hbond_distance_DH
    _geom_hbond_distance_HA
    _geom_hbond_distance_DA
    _geom_hbond_angle_DHA
    N3 H3B O1 . 0.86 1.92 2.741(5) 158.7
