# Supplementary material for: catena-Poly[[(diiodidocadmium)-μ-{1-[(1H-benzimidazol-2-yl)meth­yl]-1H-imidazole-κ2 N:N′}] N,N-dimethyl­formamide monosolvate]
Source: Acta Crystallogr Sect E Struct Rep Online. 2011 Nov 30;67(Pt 12):m1901. doi: 10.1107/S1600536811050823 (PMC3238781; doi:10.1107/S1600536811050823)
Supplement: Supplementary file 2 [file e-67-m1901-Isup2.hkl]

# 
# h,k,l, Fc-squared, Fo-squared, sigma(Fo-squared) and status flag 
# 
data_I
_shelx_title ' p21c in P2(1)/c' 
_shelx_refln_list_code          4 
_shelx_F_calc_maximum      355.00 
_exptl_crystal_F_000      1192.00 
_reflns_d_resolution_high  0.8107 
 
loop_ 
 _symmetry_equiv_pos_as_xyz 
 'x, y, z' 
 '-x, y+1/2, -z+1/2' 
 '-x, -y, -z' 
 'x, -y-1/2, z-1/2' 
 
_cell_length_a     7.2216 
_cell_length_b    17.1807 
_cell_length_c    16.3737 
_cell_angle_alpha  90.000 
_cell_angle_beta   96.338 
_cell_angle_gamma  90.000 
 
_shelx_F_squared_multiplier     1.000 
 
loop_ 
 _refln_index_h 
 _refln_index_k 
 _refln_index_l 
 _refln_F_squared_calc 
 _refln_F_squared_meas 
 _refln_F_squared_sigma 
 _refln_observed_status 
   1   0   0    44806.00    39858.02    391.02 o 
   2   0   0    26240.34    26033.88    225.92 o 
   3   0   0     9082.97     9378.40    102.82 o 
   4   0   0     5391.55     5258.87     75.29 o 
   5   0   0     7823.72     7784.90    108.40 o 
   6   0   0     3552.64     3853.86    169.67 o 
   7   0   0      768.53      670.60    128.68 o 
   8   0   0     3552.58     3956.13    150.95 o 
   1   1   0      862.68      844.27      9.10 o 
   2   1   0    60120.34    55131.86    401.74 o 
   3   1   0    12275.89    12234.61     66.18 o 
   4   1   0     1907.56     1996.07     27.61 o 
   5   1   0        0.69       36.21     11.60 o 
   6   1   0    11831.45    12306.27    141.46 o 
   7   1   0      172.92      193.58     22.36 o 
   8   1   0        4.22       44.39     18.81 o 
   1   2   0     7673.27     7678.88     48.10 o 
   2   2   0    12711.60    13014.70     50.48 o 
   3   2   0    64979.82    63745.83    480.91 o 
   4   2   0       26.44       27.58      5.77 o 
   5   2   0    18594.04    19457.02    146.98 o 
   6   2   0     3109.22     3084.37     93.44 o 
   7   2   0        1.01       17.95      7.54 o 
   8   2   0     2036.16     1971.91    106.03 o 
   1   3   0    55969.61    52875.81    695.17 o 
   2   3   0        5.48       31.46     11.02 o 
   3   3   0    37816.57    38150.89    219.53 o 
   4   3   0     1806.89     1906.79     36.33 o 
   5   3   0     3799.78     3889.97     63.26 o 
   6   3   0     2471.37     2581.85     63.20 o 
   7   3   0      574.83      530.02     37.89 o 
   8   3   0      117.06      101.11     32.85 o 
   0   4   0    95780.19    75569.85   3180.81 o 
   1   4   0       79.10      115.55     11.43 o 
   2   4   0    18257.33    18170.39     76.41 o 
   3   4   0    59628.73    60147.78    583.26 o 
   4   4   0      772.63      777.39     24.89 o 
   5   4   0    17001.37    17511.11    174.50 o 
   6   4   0      810.37      828.84     42.93 o 
   7   4   0      120.79      129.15     20.34 o 
   8   4   0     1124.38     1076.71     86.82 o 
   1   5   0     2702.40     2811.00     34.16 o 
   2   5   0    24932.18    25081.79    165.70 o 
   3   5   0     4716.67     4697.13     54.48 o 
   4   5   0      319.75      367.74     18.00 o 
   5   5   0      201.03      245.43     18.97 o 
   6   5   0     5205.82     5255.39     82.86 o 
   7   5   0      145.13      129.14     31.64 o 
   8   5   0       31.91       40.79     16.79 o 
   1   6   0    15292.79    15883.74     77.73 o 
   2   6   0     8408.44     8363.40     88.85 o 
   3   6   0     4466.53     4519.64     50.61 o 
   4   6   0     6730.67     6995.45     69.63 o 
   5   6   0     2754.90     2719.05     58.85 o 
   6   6   0     2866.87     2961.84     76.49 o 
   7   6   0      272.25      217.80     28.07 o 
   8   6   0     1455.70     1516.54     68.76 o 
   1   7   0      139.38      175.19     21.40 o 
   2   7   0    27661.07    27426.13    206.37 o 
   3   7   0     1355.70     1240.50     22.32 o 
   4   7   0      408.94      426.62     18.07 o 
   5   7   0        7.13       18.86     11.71 o 
   6   7   0     5939.19     6252.32    148.64 o 
   7   7   0      209.18      167.70     23.02 o 
   8   7   0        2.79       33.14      9.70 o 
   0   8   0    14672.34    14690.44    191.70 o 
   1   8   0     1569.28     1543.58     29.90 o 
   2   8   0     3373.50     3255.56     46.08 o 
   3   8   0    15494.02    16120.56    145.92 o 
   4   8   0       34.89       47.07      8.84 o 
   5   8   0     4455.40     4452.78     58.45 o 
   6   8   0      872.30      906.16     50.16 o 
   7   8   0       11.49       32.01     21.85 o 
   8   8   0      307.84      322.25     54.77 o 
   1   9   0    17072.72    17637.79    151.40 o 
   2   9   0      671.15      673.86     15.74 o 
   3   9   0     8991.27     8887.14    118.39 o 
   4   9   0      207.71      334.49     31.37 o 
   5   9   0     1658.38     1664.19     62.87 o 
   6   9   0      171.78      196.98     32.87 o 
   7   9   0      284.31      278.46     42.10 o 
   8   9   0       25.45       40.39     17.97 o 
   0  10   0     1494.10     1555.62     50.59 o 
   1  10   0      995.88      839.82     29.56 o 
   2  10   0      333.71      323.02     21.19 o 
   3  10   0     9333.38     9310.48    134.47 o 
   4  10   0      322.93      380.56     36.73 o 
   5  10   0     2978.20     2908.10     73.31 o 
   6  10   0       59.42       36.53      9.96 o 
   7  10   0      318.98      305.53     44.06 o 
   1  11   0       11.35       16.54     12.11 o 
   2  11   0     7152.27     7599.93    111.93 o 
   3  11   0      178.81      190.22     23.20 o 
   4  11   0       17.37       29.50     18.85 o 
   5  11   0      488.20      465.13     40.82 o 
   6  11   0      616.87      625.90     56.08 o 
   7  11   0        0.44       31.50     19.72 o 
   0  12   0    24861.93    25997.31    358.45 o 
   1  12   0     1419.83     1490.01     46.30 o 
   2  12   0       35.23       32.82     13.03 o 
   3  12   0      284.92      313.22     39.60 o 
   4  12   0     3941.63     4057.23    124.08 o 
   5  12   0        2.70       10.53     14.40 o 
   6  12   0      197.57      189.06     34.24 o 
   7  12   0      108.84       88.92     34.85 o 
   1  13   0     1833.93     1913.71     74.74 o 
   2  13   0     6560.54     6684.28    139.54 o 
   3  13   0       42.01       57.35     12.63 o 
   4  13   0      319.79      358.52     33.12 o 
   5  13   0      228.30      260.66     33.98 o 
   6  13   0     1078.00     1064.01     49.93 o 
   0  14   0      546.07      658.25     97.08 o 
   1  14   0      517.08      632.79     83.20 o 
   2  14   0      798.31      767.11     45.83 o 
   3  14   0      121.62       99.37     27.36 o 
   4  14   0       40.52       46.86     12.75 o 
   5  14   0       49.06       72.70     18.73 o 
   6  14   0       23.60       31.74     24.61 o 
   1  15   0     1033.75      989.50     69.07 o 
   2  15   0      492.97      516.11     53.54 o 
   3  15   0      866.44      880.38     47.99 o 
   4  15   0       13.15       26.80     22.01 o 
   5  15   0      758.28      741.54     84.26 o 
   6  15   0       73.97       64.85     24.84 o 
   0  16   0     1494.39     1712.49     67.90 o 
   1  16   0     1788.97     1587.92     78.12 o 
   2  16   0       20.01       31.75     17.80 o 
   3  16   0      239.35      245.19     36.98 o 
   4  16   0       39.13      104.42     36.40 o 
   5  16   0       19.47       45.12     30.60 o 
   1  17   0       52.78       48.01     16.21 o 
   2  17   0       86.22       59.43     17.34 o 
   3  17   0       62.60       80.24     24.04 o 
   4  17   0       48.22       51.86     26.89 o 
   5  17   0       49.31       37.30     20.27 o 
   0  18   0      190.54       96.82     51.24 o 
   1  18   0       58.88       69.26     22.04 o 
   2  18   0      242.42      266.29     37.06 o 
   3  18   0      479.50      529.48     73.23 o 
   4  18   0      793.60      987.13    119.03 o 
   1  19   0      496.56      491.52     60.74 o 
   2  19   0      590.24      431.45     63.64 o 
   3  19   0      260.94      199.36     66.36 o 
   0  20   0      311.08      393.06     87.46 o 
   1  20   0      316.87      225.14     48.35 o 
   2  20   0      316.57      284.38     41.65 o 
   1  21   0       84.61       55.76     22.09 o 
  -8   1   1        8.39       27.89     13.93 o 
  -7   1   1      544.28      516.92     40.13 o 
  -6   1   1      675.74      674.77     27.12 o 
  -5   1   1      348.74      391.81     16.60 o 
  -4   1   1     2785.80     2804.66     33.11 o 
  -3   1   1     1924.25     1842.89     17.47 o 
  -2   1   1       30.91       85.36      6.48 o 
  -1   1   1     2501.51     2429.75     17.53 o 
   1   1   1     9026.32     9136.11     70.04 o 
   2   1   1    11640.40    11995.45     48.73 o 
   3   1   1     1377.65     1330.31     21.48 o 
   4   1   1     2733.12     2763.25     43.13 o 
   5   1   1     1769.20     1710.41     37.56 o 
   6   1   1        0.26       20.36     12.87 o 
   7   1   1       18.15       28.80      8.60 o 
   8   1   1        2.67       41.72     21.11 o 
  -8   2   1        5.15       27.42     16.88 o 
  -7   2   1       22.75       43.84     11.63 o 
  -6   2   1       19.54       21.40      6.97 o 
  -5   2   1     3312.45     3351.26     59.72 o 
  -4   2   1      466.34      475.21     15.70 o 
  -3   2   1      374.79      377.34     18.48 o 
  -2   2   1     7919.86     8061.11     37.78 o 
  -1   2   1    11465.40    11709.30     92.33 o 
   0   2   1    10683.78    10915.59     93.73 o 
   1   2   1       59.91       81.36      5.84 o 
   2   2   1     3038.95     3111.22     23.53 o 
   3   2   1    11675.81    11880.46     67.96 o 
   4   2   1      359.79      372.76     14.45 o 
   5   2   1     1075.60     1057.56     34.95 o 
   6   2   1      531.18      512.55     41.37 o 
   7   2   1      603.13      607.48     31.92 o 
   8   2   1        6.33       26.56     19.07 o 
  -8   3   1        1.23       34.51     18.67 o 
  -7   3   1      244.84      244.27     31.29 o 
  -6   3   1       35.20       41.40      9.05 o 
  -5   3   1      120.81      125.13     13.22 o 
  -4   3   1     3476.60     3639.52     41.69 o 
  -3   3   1      167.23      207.37     11.71 o 
  -2   3   1     5690.06     5747.32     47.97 o 
  -1   3   1     2156.39     2268.05     22.27 o 
   0   3   1      126.48      158.66      7.41 o 
   1   3   1    28339.30    26813.21    119.05 o 
   2   3   1      422.84      455.86     12.49 o 
   3   3   1     2325.42     2587.02     31.63 o 
   4   3   1     2049.62     2033.13     34.82 o 
   5   3   1       35.25       74.84     12.85 o 
   6   3   1      155.95      157.65     21.10 o 
   7   3   1        1.80       31.28     12.49 o 
   8   3   1       33.21       25.38      9.81 o 
  -8   4   1      111.66       76.30     23.91 o 
  -7   4   1        0.32       57.63     11.36 o 
  -6   4   1     1514.60     1403.04     42.03 o 
  -5   4   1      859.27      822.04     34.60 o 
  -4   4   1     6488.25     6343.34     63.18 o 
  -3   4   1      724.38      704.84     19.52 o 
  -2   4   1    17738.25    18091.82     74.82 o 
  -1   4   1     6532.71     6410.94     35.95 o 
   0   4   1     7845.70     8307.50     40.16 o 
   1   4   1     7861.72     7983.14     41.83 o 
   2   4   1    35985.11    34993.18    191.94 o 
   3   4   1     8510.43     8775.62     70.41 o 
   4   4   1     5802.43     6181.21     58.95 o 
   5   4   1      213.67      176.25     20.35 o 
   6   4   1      226.55      248.18     29.93 o 
   7   4   1      136.17      135.53     25.42 o 
   8   4   1       18.88       28.23     15.08 o 
  -8   5   1       13.57       47.16     12.79 o 
  -7   5   1      736.22      666.77     57.20 o 
  -6   5   1        0.62       36.88     16.39 o 
  -5   5   1      756.64      741.69     48.75 o 
  -4   5   1    13261.89    13172.96    154.48 o 
  -3   5   1    11704.61    12086.02    123.57 o 
  -2   5   1    22687.10    22712.10    126.11 o 
  -1   5   1     1672.18     1638.39     19.21 o 
   0   5   1     6047.77     6214.56     40.76 o 
   1   5   1      305.87      317.07     15.64 o 
   2   5   1       64.93       83.18      8.96 o 
   3   5   1     3582.27     3564.10     46.09 o 
   4   5   1    11019.14    11018.46     98.72 o 
   5   5   1      110.12      113.28     14.22 o 
   6   5   1     1448.71     1405.76     37.47 o 
   7   5   1        2.43       50.71     17.11 o 
   8   5   1      221.92      226.98     30.29 o 
  -8   6   1       28.77       49.30     19.83 o 
  -7   6   1        2.16       18.60     13.30 o 
  -6   6   1      567.85      548.72     60.06 o 
  -5   6   1      224.41      258.06     26.15 o 
  -4   6   1     2605.08     2466.27     86.77 o 
  -3   6   1     1772.43     1552.96     31.81 o 
  -2   6   1     3225.03     3033.35     41.21 o 
  -1   6   1    15805.49    15162.45     76.02 o 
   0   6   1     1124.09     1075.84     15.94 o 
   1   6   1     3488.87     3595.14     43.86 o 
   2   6   1    12318.67    12701.36    114.24 o 
   3   6   1      159.57      171.83     15.93 o 
   4   6   1     3905.44     3829.81     63.88 o 
   5   6   1     1725.22     1758.31     43.06 o 
   6   6   1       76.01      114.94     19.11 o 
   7   6   1     1296.69     1301.76     54.61 o 
   8   6   1       10.88       51.55     18.83 o 
  -8   7   1       95.75       61.24     17.61 o 
  -7   7   1     2509.49     2786.98     68.73 o 
  -6   7   1      847.06      876.92     45.10 o 
  -5   7   1      568.38      653.83     43.19 o 
  -4   7   1     2745.32     2696.55     78.30 o 
  -3   7   1     4311.88     4214.65     53.21 o 
  -2   7   1     5827.94     6034.36     84.46 o 
  -1   7   1    11039.41    10873.28     88.73 o 
   0   7   1     7163.67     7106.79     61.44 o 
   1   7   1    64788.92    61688.66    630.61 o 
   2   7   1     3624.85     3581.75     75.34 o 
   3   7   1      870.70      898.54     40.68 o 
   4   7   1      473.48      509.90     19.92 o 
   5   7   1     1774.60     1782.74     49.69 o 
   6   7   1      212.30      230.45     29.94 o 
   7   7   1       80.65       69.96     14.32 o 
   8   7   1        1.42       39.72     28.89 o 
  -8   8   1        6.65       29.57      9.20 o 
  -7   8   1        6.22       50.20     17.79 o 
  -6   8   1      868.44      851.61     45.71 o 
  -5   8   1     3467.78     3429.75     74.30 o 
  -4   8   1       30.34        9.83     10.95 o 
  -3   8   1     1367.59     1448.73     30.04 o 
  -2   8   1     6211.96     6125.97     75.81 o 
  -1   8   1    34387.02    33216.02    297.08 o 
   0   8   1     8859.57     8651.66     93.00 o 
   1   8   1        9.76        0.00     17.16 o 
   2   8   1      327.68      328.84     23.23 o 
   3   8   1     5219.98     5127.25     74.52 o 
   4   8   1     5210.60     5445.94     73.14 o 
   5   8   1     3418.61     3314.79     84.10 o 
   6   8   1      830.52      822.90     52.47 o 
   7   8   1     2773.82     2658.07     85.80 o 
   8   8   1       34.73       42.43     21.17 o 
  -8   9   1       37.34       63.07     27.75 o 
  -7   9   1     1705.95     1735.26     91.56 o 
  -6   9   1      296.18      308.70     35.65 o 
  -5   9   1     2549.31     2417.15     66.10 o 
  -4   9   1     7057.86     7001.03     83.50 o 
  -3   9   1      688.01      674.16     49.98 o 
  -2   9   1     4599.69     4486.47     64.24 o 
  -1   9   1     8178.53     8225.65     73.55 o 
   0   9   1     3368.61     3688.95     65.15 o 
   1   9   1    33867.02    33739.24    307.84 o 
   2   9   1      361.43      402.25     23.25 o 
   3   9   1       25.14       44.04     10.62 o 
   4   9   1     3110.56     3064.12     75.76 o 
   5   9   1      339.48      361.94     31.33 o 
   6   9   1      625.88      598.21     44.09 o 
   7   9   1      111.40       88.43     20.18 o 
  -7  10   1       29.53       61.85     18.55 o 
  -6  10   1     1945.93     2059.56    108.69 o 
  -5  10   1       12.90       26.98     14.56 o 
  -4  10   1     4443.53     4562.92     86.96 o 
  -3  10   1      841.97      777.24     30.72 o 
  -2  10   1     3073.47     2855.80     43.52 o 
  -1  10   1     6516.33     6546.23     95.90 o 
   0  10   1      396.62      386.17     23.27 o 
   1  10   1     3237.17     3139.62     68.25 o 
   2  10   1    22876.26    24316.54    302.79 o 
   3  10   1     2289.84     2287.58     55.35 o 
   4  10   1     9297.32     9881.94    164.80 o 
   5  10   1      806.83      692.21     54.67 o 
   6  10   1        1.45       13.01     11.19 o 
   7  10   1     1250.75     1133.11     71.00 o 
  -7  11   1     1224.64     1157.56     61.01 o 
  -6  11   1       71.64       68.99     21.81 o 
  -5  11   1      716.99      652.46     36.49 o 
  -4  11   1    12662.22    12865.60    210.96 o 
  -3  11   1     2355.63     2314.25     71.27 o 
  -2  11   1    18680.16    19399.01    201.44 o 
  -1  11   1     3181.73     2998.12     56.79 o 
   0  11   1     3933.45     3834.15    102.36 o 
   1  11   1     2030.76     2120.26     77.70 o 
   2  11   1      842.53      837.46     44.24 o 
   3  11   1     2249.99     2325.28     76.42 o 
   4  11   1     6197.43     6212.65     98.97 o 
   5  11   1        1.08        9.30     14.24 o 
   6  11   1      847.24      785.67     54.23 o 
   7  11   1       32.30       50.18     14.92 o 
  -7  12   1        5.10       38.25     23.85 o 
  -6  12   1      694.73      681.85     62.08 o 
  -5  12   1      289.91      209.17     36.57 o 
  -4  12   1     1958.91     1836.17     52.74 o 
  -3  12   1     1330.63     1449.81     50.36 o 
  -2  12   1      807.23      791.66     42.24 o 
  -1  12   1     7986.95     7835.71    100.52 o 
   0  12   1       26.12       60.40     25.93 o 
   1  12   1     2211.29     2129.16     85.46 o 
   2  12   1     9958.49    10286.29    154.55 o 
   3  12   1       70.98       95.92     18.82 o 
   4  12   1     3919.23     3747.81     90.94 o 
   5  12   1     1804.15     1762.99     61.04 o 
   6  12   1       90.94       76.03     20.48 o 
   7  12   1     1287.28     1252.48    139.29 o 
  -7  13   1     1611.70     1555.19    116.57 o 
  -6  13   1      131.30      120.45     23.91 o 
  -5  13   1      629.75      660.81     63.65 o 
  -4  13   1     2545.64     2655.42     74.31 o 
  -3  13   1      696.50      627.75     32.64 o 
  -2  13   1     2731.12     2814.24     79.30 o 
  -1  13   1     4746.61     4491.56     85.81 o 
   0  13   1     2330.00     2372.69     78.05 o 
   1  13   1    19616.41    20238.01    259.77 o 
   2  13   1      753.03      734.90     42.52 o 
   3  13   1       62.38       80.74     20.24 o 
   4  13   1     1354.49     1334.49     48.34 o 
   5  13   1     1299.08     1324.55     86.15 o 
   6  13   1      205.87      167.72     75.65 o 
  -6  14   1      377.44      373.49     55.77 o 
  -5  14   1     1004.88      945.37     80.56 o 
  -4  14   1      474.77      468.18     56.08 o 
  -3  14   1     1377.56     1320.81     54.39 o 
  -2  14   1     1351.42     1313.90     41.92 o 
  -1  14   1    18968.98    19281.19    327.00 o 
   0  14   1     2703.93     2634.19     82.49 o 
   1  14   1      598.73      463.29     59.83 o 
   2  14   1     1369.70     1463.29     58.54 o 
   3  14   1     1507.12     1579.90     48.37 o 
   4  14   1     1861.65     1966.68     55.66 o 
   5  14   1     1052.93     1022.84     59.49 o 
   6  14   1       95.47       95.08     26.18 o 
  -6  15   1      335.08      360.17     50.08 o 
  -5  15   1      663.78      616.41     58.02 o 
  -4  15   1     2649.64     3021.06    294.50 o 
  -3  15   1      276.55      312.27     43.73 o 
  -2  15   1     3699.27     3622.23     69.00 o 
  -1  15   1     1798.72     1793.91     67.16 o 
   0  15   1        2.74        0.00     17.44 o 
   1  15   1     9180.39     9818.33    174.70 o 
   2  15   1       74.70       73.14     22.44 o 
   3  15   1       32.49       19.61     16.12 o 
   4  15   1      268.80      297.02     37.83 o 
   5  15   1      139.93      154.25     58.77 o 
   6  15   1      332.93      401.50     64.40 o 
  -5  16   1       39.40       65.86     30.06 o 
  -4  16   1     1084.16     1093.03     82.95 o 
  -3  16   1      389.33      420.21     61.15 o 
  -2  16   1     1299.23     1159.91     36.86 o 
  -1  16   1      453.92      498.63     64.48 o 
   0  16   1      133.06      116.75     25.74 o 
   1  16   1     1651.61     1545.68     59.32 o 
   2  16   1     5895.68     6285.34    115.94 o 
   3  16   1      195.99      193.44     44.83 o 
   4  16   1     2707.10     2780.29    102.14 o 
   5  16   1      566.80      539.22     71.05 o 
  -5  17   1      249.22      178.10     44.23 o 
  -4  17   1     2913.19     2883.41    133.59 o 
  -3  17   1      901.35      811.54     77.75 o 
  -2  17   1     4457.90     4653.22     96.36 o 
  -1  17   1      479.73      466.72     60.75 o 
   0  17   1     1876.89     1750.03     61.52 o 
   1  17   1      138.96      157.41     43.66 o 
   2  17   1      233.12      169.71     27.55 o 
   3  17   1      188.17      221.75     31.19 o 
   4  17   1     2079.50     2366.85    212.66 o 
   5  17   1        4.62       30.81     19.67 o 
  -4  18   1      677.92      676.31     89.35 o 
  -3  18   1      301.23      329.59     70.15 o 
  -2  18   1      146.73      123.04     25.86 o 
  -1  18   1     1191.32     1214.45     56.95 o 
   0  18   1        0.40       30.53     15.76 o 
   1  18   1      429.81      428.76     48.63 o 
   2  18   1     2547.41     2654.46    106.13 o 
   3  18   1        4.08       35.41     23.69 o 
   4  18   1      675.60      633.36     96.07 o 
  -3  19   1      177.06      140.34     36.30 o 
  -2  19   1      553.77      499.61     61.60 o 
  -1  19   1      643.80      516.51     75.01 o 
   0  19   1      145.44      108.23     20.57 o 
   1  19   1     2721.17     2905.86     81.16 o 
   2  19   1       51.66       41.16     17.29 o 
   3  19   1        8.52       57.68     25.70 o 
  -2  20   1      141.80      103.99     26.74 o 
  -1  20   1     2761.66     2813.75     89.11 o 
   0  20   1      210.71      180.26     35.22 o 
   1  20   1        9.77       53.61     39.82 o 
   2  20   1       48.86       70.43     16.55 o 
  -1  21   1      173.83      181.02     32.61 o 
   0  21   1       30.45       54.89     18.36 o 
   1  21   1     1153.43     1185.61    162.83 o 
  -8   0   2     1180.55     1149.64     95.40 o 
  -7   0   2        2.32       15.26     11.21 o 
  -6   0   2    10349.35    10744.84    219.33 o 
  -5   0   2      110.63      143.87     19.43 o 
  -4   0   2     1808.51     1742.13     36.15 o 
  -3   0   2     2293.87     2093.37     26.95 o 
  -1   0   2    11117.35    11275.11     61.92 o 
   0   0   2    15962.16    15050.67    137.47 o 
   1   0   2      596.89      565.89     10.65 o 
   2   0   2    42495.16    41127.85    242.76 o 
   3   0   2       76.57       72.49     12.12 o 
   4   0   2     7651.92     7639.04     80.12 o 
   5   0   2       56.14       49.56     18.79 o 
   6   0   2     8775.23     9073.52    179.97 o 
   7   0   2        3.22       28.28     16.67 o 
   8   0   2      123.19       99.01     80.62 o 
  -8   1   2     3004.70     2974.33     97.72 o 
  -7   1   2       14.51       32.93     10.29 o 
  -6   1   2       35.82       88.51     12.62 o 
  -5   1   2    15105.47    15495.75    104.77 o 
  -4   1   2     3058.69     3099.46     33.93 o 
  -3   1   2    20207.93    20090.01    101.43 o 
  -2   1   2    56514.15    53450.08    562.85 o 
  -1   1   2    13535.75    13569.82     85.36 o 
   1   1   2     2674.56     2853.51     20.87 o 
   2   1   2     5029.30     4842.15     31.76 o 
   3   1   2    33184.14    33135.92    207.63 o 
   4   1   2     2830.51     2817.91     57.08 o 
   5   1   2     8489.95     8335.26    104.27 o 
   6   1   2     6200.91     6363.41     96.87 o 
   7   1   2       48.81       43.70     11.67 o 
   8   1   2     2356.32     2367.99    173.39 o 
  -8   2   2      777.21      840.03     54.40 o 
  -7   2   2      398.38      435.14     49.46 o 
  -6   2   2     5074.06     5323.56     94.66 o 
  -5   2   2      908.02     1036.07     34.81 o 
  -4   2   2      130.64      143.11     13.03 o 
  -3   2   2    31803.87    31948.10    197.26 o 
  -2   2   2     1567.22     1584.84     29.07 o 
  -1   2   2     7008.78     7345.20     31.97 o 
   0   2   2      964.69     1017.15     10.70 o 
   1   2   2   126025.50   109648.93   2466.31 o 
   2   2   2     3793.75     3717.63     25.96 o 
   3   2   2     7339.42     7594.83     61.79 o 
   4   2   2     1970.14     1948.00     25.11 o 
   5   2   2     3547.82     3480.96     85.39 o 
   6   2   2     4063.60     4145.15     74.39 o 
   7   2   2        0.26       13.51     10.60 o 
   8   2   2      186.32      188.47     34.98 o 
  -8   3   2     1035.50     1028.59    108.48 o 
  -7   3   2      183.58      205.21     22.45 o 
  -6   3   2      524.91      487.29     24.88 o 
  -5   3   2    29042.40    30900.81    209.12 o 
  -4   3   2     4030.85     3933.52     48.48 o 
  -3   3   2    42009.97    42335.60    263.77 o 
  -2   3   2    12558.88    11950.11     60.47 o 
  -1   3   2    58187.33    51762.36    536.94 o 
   0   3   2    10673.49    10581.34     50.09 o 
   2   3   2    20104.97    20785.87    156.29 o 
   3   3   2    99836.31    94178.85   1046.63 o 
   4   3   2     2866.45     2841.46     34.98 o 
   5   3   2     8471.04     8828.29    141.15 o 
   6   3   2     1525.20     1566.55     74.11 o 
   7   3   2      544.43      450.92     31.72 o 
   8   3   2     1214.49     1243.15     61.23 o 
  -8   4   2      952.41      952.79     74.88 o 
  -7   4   2      810.83      770.44     35.33 o 
  -6   4   2     2032.37     2074.03     47.46 o 
  -5   4   2     2038.43     2307.56     80.14 o 
  -4   4   2        6.57       36.01     14.07 o 
  -3   4   2    35674.13    35506.76    270.06 o 
  -2   4   2     1668.66     1694.28     21.32 o 
  -1   4   2    12059.69    12404.10     62.37 o 
   0   4   2     1391.17     1700.40     18.61 o 
   1   4   2    97368.78    86253.89   1292.10 o 
   2   4   2      715.27      584.23     19.84 o 
   3   4   2     6396.80     6659.40     62.64 o 
   4   4   2       26.27       57.79      9.79 o 
   5   4   2     6008.50     6043.80     80.29 o 
   6   4   2     2391.93     2572.63     74.92 o 
   7   4   2       87.66       96.29     25.88 o 
   8   4   2       76.77       75.73     14.21 o 
  -8   5   2     1472.20     1582.27     81.55 o 
  -7   5   2        8.71        7.50     11.14 o 
  -6   5   2        1.55       27.12      9.79 o 
  -5   5   2     9440.64     9734.73    127.87 o 
  -4   5   2      404.01      416.39     31.86 o 
  -3   5   2    19637.96    19405.15    149.82 o 
  -2   5   2    28349.70    27670.84    159.44 o 
  -1   5   2       40.60       51.39      8.48 o 
   0   5   2    65147.29    58527.60    431.44 o 
   1   5   2     7376.37     7303.08     39.65 o 
   2   5   2     8046.04     8575.88     73.12 o 
   3   5   2    23042.34    24152.53    332.56 o 
   4   5   2      439.71      458.48     34.01 o 
   5   5   2     3630.01     3493.88     81.12 o 
   6   5   2     2535.53     2524.47     49.60 o 
   7   5   2       38.05       24.68     12.86 o 
   8   5   2     1652.47     1626.95    105.82 o 
  -8   6   2      223.11      294.97     37.71 o 
  -7   6   2        2.24       41.00     14.37 o 
  -6   6   2     6293.41     6322.60    165.59 o 
  -5   6   2        2.46       39.14     11.40 o 
  -4   6   2      943.79      880.18     39.31 o 
  -3   6   2     1299.67     1230.21     39.11 o 
  -2   6   2    45447.18    44929.13    422.48 o 
  -1   6   2      534.83      532.59      9.50 o 
   0   6   2     4950.41     4865.13     40.70 o 
   1   6   2      375.94      434.99     13.52 o 
   2   6   2    27122.66    27828.10    208.35 o 
   3   6   2       41.85       34.88      8.03 o 
   4   6   2     7797.07     8003.32    134.51 o 
   5   6   2      116.95       99.20     14.60 o 
   6   6   2     4748.41     4640.03     90.23 o 
   7   6   2        4.17       12.91     16.63 o 
   8   6   2        5.89       23.00     17.45 o 
  -8   7   2     1618.70     1702.15    131.76 o 
  -7   7   2       21.53       38.90     15.61 o 
  -6   7   2       17.95       33.69     16.38 o 
  -5   7   2     4131.80     4139.40     92.71 o 
  -4   7   2     1840.82     1756.29     69.92 o 
  -3   7   2     5800.52     5898.69     69.41 o 
  -2   7   2    13174.81    13073.13    111.34 o 
  -1   7   2     4276.95     4483.47     55.24 o 
   0   7   2    58788.04    56018.98    709.39 o 
   1   7   2     5998.98     6346.32     59.13 o 
   2   7   2     1283.65     1265.55     29.14 o 
   3   7   2     9651.32     9700.02     84.50 o 
   4   7   2     3349.63     3139.72     65.31 o 
   5   7   2     3739.51     3682.06     59.64 o 
   6   7   2     2429.76     2564.15     88.10 o 
   7   7   2        6.93       25.41     15.70 o 
   8   7   2      822.92      667.46     81.45 o 
  -8   8   2      161.06      130.01     24.38 o 
  -7   8   2      180.34      200.82     31.81 o 
  -6   8   2     1261.22     1302.57     59.61 o 
  -5   8   2      728.11      700.52     46.06 o 
  -4   8   2        1.86       52.67     26.27 o 
  -3   8   2    15580.66    15901.20    138.33 o 
  -2   8   2      272.75      240.20     18.93 o 
  -1   8   2     5187.66     5240.03     67.17 o 
   0   8   2      315.55      418.56     22.47 o 
   1   8   2    30912.81    30949.82    415.72 o 
   2   8   2      371.81      351.58     25.79 o 
   3   8   2     2005.71     1971.24     35.62 o 
   4   8   2      883.01      843.30     29.37 o 
   5   8   2     1036.65     1112.65     49.11 o 
   6   8   2      826.05      903.01     59.30 o 
   7   8   2       19.65       44.72     24.31 o 
   8   8   2       63.07       65.93     20.22 o 
  -8   9   2      145.39      178.98     33.83 o 
  -7   9   2      118.69      124.92     27.86 o 
  -6   9   2       87.50      111.56     21.02 o 
  -5   9   2     7759.29     7605.15    140.67 o 
  -4   9   2     1414.06     1356.93     55.73 o 
  -3   9   2     9840.20    10134.28     95.73 o 
  -2   9   2      864.00      773.78     21.08 o 
  -1   9   2    21025.17    21963.46    179.40 o 
   0   9   2        0.28        8.24     11.01 o 
   1   9   2       13.03        0.00     23.39 o 
   2   9   2     5461.20     5548.78     89.52 o 
   3   9   2    25861.73    27197.11    329.77 o 
   4   9   2     1419.91     1318.64     38.77 o 
   5   9   2     1727.97     1671.17     42.58 o 
   6   9   2      161.00      179.90     25.37 o 
   7   9   2      518.51      518.86    100.02 o 
  -7  10   2      404.58      297.11     57.47 o 
  -6  10   2       29.79       40.40     13.02 o 
  -5  10   2      849.77      882.44     47.29 o 
  -4  10   2       25.65       33.11      8.17 o 
  -3  10   2     6744.58     6883.38    118.78 o 
  -2  10   2      219.77      263.63     25.98 o 
  -1  10   2     1863.66     1742.39     47.01 o 
   0  10   2        0.26       17.31     15.39 o 
   1  10   2    21288.18    21835.57    220.33 o 
   2  10   2      510.77      571.34     29.75 o 
   3  10   2     1705.63     1669.15     63.26 o 
   4  10   2        2.53       30.18     11.95 o 
   5  10   2     2420.84     2297.51     59.56 o 
   6  10   2      600.84      674.98     41.93 o 
   7  10   2       21.72       44.95     29.62 o 
  -7  11   2      187.37      112.29     20.17 o 
  -6  11   2      124.06      119.01     16.98 o 
  -5  11   2      642.33      665.88     53.30 o 
  -4  11   2      713.17      755.15     47.33 o 
  -3  11   2     1320.16     1258.59     46.64 o 
  -2  11   2     3706.93     3710.92     85.28 o 
  -1  11   2       52.77       62.59     17.11 o 
   0  11   2    10281.41    10494.33    128.96 o 
   1  11   2      249.38      230.97     32.01 o 
   2  11   2      488.97      523.57     48.56 o 
   3  11   2     3787.19     4027.10     82.44 o 
   4  11   2      251.35      244.85     27.06 o 
   5  11   2        5.42       13.12      7.09 o 
   6  11   2      233.78      218.90     35.12 o 
   7  11   2       26.06       84.70     26.10 o 
  -7  12   2        7.17       21.44     18.78 o 
  -6  12   2     1217.00     1150.46     71.89 o 
  -5  12   2        3.70       16.19     23.76 o 
  -4  12   2      654.04      557.62     45.70 o 
  -3  12   2      371.57      393.83     30.60 o 
  -2  12   2     9959.32     9945.77    143.42 o 
  -1  12   2       34.79       45.69     12.19 o 
   0  12   2     1901.38     1924.84     62.81 o 
   1  12   2      762.16      799.70     32.84 o 
   2  12   2     5599.80     5694.37     93.97 o 
   3  12   2        0.98       18.46     11.22 o 
   4  12   2     1864.67     1796.16     79.72 o 
   5  12   2      603.12      588.58     59.17 o 
   6  12   2      715.82      589.50     61.03 o 
   7  12   2        1.25       13.61     22.62 o 
  -7  13   2       11.35       57.40     15.71 o 
  -6  13   2       10.30       38.49     21.31 o 
  -5  13   2        3.85       24.26     15.52 o 
  -4  13   2     2411.05     2317.99     69.08 o 
  -3  13   2      248.99      248.42     31.10 o 
  -2  13   2      877.02      807.68     50.99 o 
  -1  13   2     1490.54     1521.08     87.10 o 
   0  13   2     4476.75     4466.62     78.06 o 
   1  13   2       25.12       27.00     22.59 o 
   2  13   2     1337.05     1309.68     62.37 o 
   3  13   2      261.74      371.13     42.27 o 
   4  13   2     1902.22     1793.58     54.92 o 
   5  13   2      119.51       57.94     20.37 o 
   6  13   2      545.40      487.33     72.14 o 
  -6  14   2        2.39       20.65     16.78 o 
  -5  14   2       74.56       49.32     17.90 o 
  -4  14   2       64.19       85.36     25.54 o 
  -3  14   2      370.93      484.08     48.37 o 
  -2  14   2      409.56      404.61     50.38 o 
  -1  14   2       82.18       94.80     27.75 o 
   0  14   2      424.94      437.48     52.19 o 
   1  14   2     1964.57     1915.46     58.07 o 
   2  14   2       92.36       82.27     19.38 o 
   3  14   2      194.43      203.32     30.86 o 
   4  14   2      186.80      170.29     26.59 o 
   5  14   2       80.96       99.35     27.43 o 
   6  14   2       82.48       76.60     19.95 o 
  -6  15   2       31.92       25.10     17.77 o 
  -5  15   2      354.49      375.51     56.61 o 
  -4  15   2       47.57       69.39     25.80 o 
  -3  15   2       23.80       69.58     21.99 o 
  -2  15   2      340.56      346.60     44.79 o 
  -1  15   2     3769.46     3828.78     89.08 o 
   0  15   2     1866.04     1876.85    199.53 o 
   1  15   2      870.29      839.44     81.80 o 
   2  15   2      118.78      108.68     24.24 o 
   3  15   2     2342.87     2348.88     85.76 o 
   4  15   2      131.21      138.08     30.41 o 
   5  15   2        3.31       24.33     13.73 o 
   6  15   2       36.43       65.54     23.02 o 
  -5  16   2      252.72      256.38     50.91 o 
  -4  16   2       33.25       42.04     29.64 o 
  -3  16   2      683.84      737.72     40.07 o 
  -2  16   2      459.30      579.28     59.49 o 
  -1  16   2      281.86      321.90     39.99 o 
   0  16   2      463.31      531.89     67.35 o 
   1  16   2     2199.69     2021.67     65.18 o 
   2  16   2      674.99      745.51     74.45 o 
   3  16   2       19.92       39.45     15.66 o 
   4  16   2       16.49       40.78     24.44 o 
   5  16   2      361.76      349.02     57.70 o 
  -5  17   2       87.80      133.43     31.59 o 
  -4  17   2      129.21      166.03     46.04 o 
  -3  17   2        2.77       25.60     12.49 o 
  -2  17   2       79.24       58.27     13.18 o 
  -1  17   2      715.45      686.47     53.00 o 
   0  17   2      194.76      281.02     37.91 o 
   1  17   2       91.79       96.82     16.22 o 
   2  17   2      140.09      126.53     25.05 o 
   3  17   2       69.06       68.65     19.32 o 
   4  17   2      159.62      155.85     33.64 o 
   5  17   2      254.71      221.60     48.04 o 
  -4  18   2      136.46       96.03     30.93 o 
  -3  18   2      534.86      539.61    112.00 o 
  -2  18   2      512.80      477.10     69.12 o 
  -1  18   2      216.17      212.43     39.82 o 
   0  18   2      147.30      224.80     43.46 o 
   1  18   2      326.25      347.32     52.50 o 
   2  18   2      577.29      484.04     74.32 o 
   3  18   2       96.39       56.71     24.49 o 
   4  18   2       58.13       76.51     30.73 o 
  -3  19   2      632.09      764.19    126.28 o 
  -2  19   2       95.25       65.94     21.94 o 
  -1  19   2       19.81       59.00     19.82 o 
   0  19   2        6.68       51.70     19.39 o 
   1  19   2       38.50       56.17     20.76 o 
   2  19   2      837.33      739.63     80.98 o 
   3  19   2      965.68      906.88    104.95 o 
  -2  20   2        6.74       42.04     18.24 o 
  -1  20   2       13.28       58.14     22.41 o 
   0  20   2        9.66       41.97     22.52 o 
   1  20   2       12.27       54.41     21.83 o 
   2  20   2       47.42       46.42     16.11 o 
   0  21   2     1574.18     1506.73    108.36 o 
  -8   1   3       53.32       56.39     16.03 o 
  -7   1   3        3.32       29.54      8.84 o 
  -6   1   3      710.11      682.95     31.58 o 
  -5   1   3      557.04      514.41     18.58 o 
  -4   1   3        8.22       14.07      4.82 o 
  -3   1   3     3450.26     3275.66     29.00 o 
  -2   1   3       91.02      139.04      9.23 o 
  -1   1   3     5674.83     5419.87     37.63 o 
   0   1   3     4998.29     5372.34     41.51 o 
   1   1   3     6865.06     6818.84     33.47 o 
   2   1   3    12767.51    13390.75     80.10 o 
   3   1   3     3493.04     3455.38     36.32 o 
   4   1   3      114.21      115.50     16.05 o 
   5   1   3      904.65      883.66     38.97 o 
   6   1   3      409.64      439.80     44.09 o 
   7   1   3      267.94      245.98     29.55 o 
   8   1   3       27.02       74.55     40.55 o 
  -8   2   3        3.42       27.63     15.37 o 
  -7   2   3      913.24      921.24     36.55 o 
  -6   2   3      380.30      398.51     21.74 o 
  -5   2   3       23.79       33.88      9.13 o 
  -4   2   3      321.25      322.50      9.86 o 
  -3   2   3      872.76      837.54     12.69 o 
  -2   2   3      560.26      551.19      7.59 o 
  -1   2   3     8559.44     8162.35     37.75 o 
   0   2   3    18551.16    18583.84     99.81 o 
   1   2   3    35186.46    34242.66    174.36 o 
   2   2   3       92.36       98.01      6.79 o 
   3   2   3     2939.12     3006.61     38.87 o 
   4   2   3     1008.30     1005.50     29.45 o 
   5   2   3     1379.68     1298.98     89.76 o 
   6   2   3       26.02       27.48      9.79 o 
   7   2   3       90.51       67.67     20.09 o 
   8   2   3        4.08       30.60     14.52 o 
  -8   3   3        1.32       34.03     12.61 o 
  -7   3   3       18.54       51.37     13.61 o 
  -6   3   3      698.50      782.59     49.94 o 
  -5   3   3      112.33      114.47     21.54 o 
  -4   3   3      648.59      677.95     29.69 o 
  -3   3   3      599.22      537.89     17.25 o 
  -2   3   3       13.12       39.60      4.67 o 
  -1   3   3    22901.13    22745.53    141.97 o 
   0   3   3     2016.50     2072.80     18.77 o 
   1   3   3     4758.39     4954.40     40.93 o 
   2   3   3     7105.34     7644.71     53.29 o 
   3   3   3      413.52      479.90     23.10 o 
   4   3   3      265.23      265.01     15.56 o 
   5   3   3      274.62      245.29     27.08 o 
   6   3   3       11.16       22.36      9.70 o 
   7   3   3      376.48      321.75     41.66 o 
   8   3   3       17.38       11.92     32.45 o 
  -8   4   3       37.24       39.01     14.90 o 
  -7   4   3       99.77      152.09     21.33 o 
  -6   4   3        3.72       40.90     12.90 o 
  -5   4   3      757.08      770.48     43.99 o 
  -4   4   3    18821.20    19685.79    176.57 o 
  -3   4   3     6809.23     6754.20     64.07 o 
  -2   4   3     9352.20     9609.84     54.00 o 
  -1   4   3      400.66      410.74      7.61 o 
   0   4   3    22523.15    22369.43    195.77 o 
   1   4   3      965.26      973.20     22.82 o 
   2   4   3      499.73      479.56     12.24 o 
   3   4   3     4351.82     4437.76     58.44 o 
   4   4   3     9224.17     9146.45    153.68 o 
   5   4   3      349.52      368.46     30.20 o 
   6   4   3        6.59       26.77      9.84 o 
   7   4   3       32.63       30.58     13.80 o 
   8   4   3       71.28       66.09     12.85 o 
  -8   5   3        5.91       68.83     19.40 o 
  -7   5   3        9.11       27.09      9.66 o 
  -6   5   3     2318.15     2211.73     75.45 o 
  -5   5   3      828.93      773.50     39.25 o 
  -4   5   3     2258.37     2299.57     52.20 o 
  -3   5   3        8.28        7.00     10.98 o 
  -2   5   3     9796.21     9607.55     62.09 o 
  -1   5   3      624.25      606.56      9.24 o 
   0   5   3     4190.83     4106.73     39.23 o 
   1   5   3    15088.08    16238.50    111.23 o 
   2   5   3    45899.98    44478.33    521.95 o 
   3   5   3     1644.02     1611.23     28.67 o 
   4   5   3     4052.13     4130.38     56.72 o 
   5   5   3       32.55       28.18      7.37 o 
   6   5   3      485.89      470.57     45.52 o 
   7   5   3      410.06      339.67     40.20 o 
   8   5   3      169.47      135.45     36.72 o 
  -8   6   3       20.75       36.29     21.60 o 
  -7   6   3     1161.68     1099.35     74.02 o 
  -6   6   3      141.66      152.44     19.38 o 
  -5   6   3      260.56      273.12     29.93 o 
  -4   6   3    11368.97    11246.32    113.64 o 
  -3   6   3       89.20      164.53     20.34 o 
  -2   6   3    11179.13    10652.00    173.52 o 
  -1   6   3     6477.11     6518.50     45.60 o 
   0   6   3      455.37      485.00     16.65 o 
   1   6   3     7898.48     7642.78     61.70 o 
   2   6   3      721.83      722.17     27.88 o 
   3   6   3      151.45      137.17     16.24 o 
   4   6   3     3207.47     3279.14     97.98 o 
   5   6   3      309.63      318.94     22.56 o 
   6   6   3      206.39      200.64     28.75 o 
   7   6   3       14.11       31.20     14.85 o 
   8   6   3       52.02       56.58     23.34 o 
  -8   7   3        4.04       12.79     15.91 o 
  -7   7   3      165.11      163.70     33.15 o 
  -6   7   3      295.02      307.76     53.53 o 
  -5   7   3     1847.63     1770.62     71.79 o 
  -4   7   3     1670.94     1722.04     55.22 o 
  -3   7   3     9299.73     9363.78     90.88 o 
  -2   7   3     1689.94     1689.60     28.85 o 
  -1   7   3    37535.38    36580.80    330.60 o 
   0   7   3     2148.84     2210.61     53.46 o 
   1   7   3       39.89       41.14      9.29 o 
   2   7   3     2113.14     2010.92     35.34 o 
   3   7   3     1216.39     1216.88     25.21 o 
   4   7   3     1773.93     1808.22     46.48 o 
   5   7   3     3059.46     2998.99     54.08 o 
   6   7   3      317.21      323.75     41.49 o 
   7   7   3     1416.52     1293.97    125.76 o 
   8   7   3       58.72       68.53     21.57 o 
  -8   8   3        0.60       25.88     13.90 o 
  -7   8   3     2728.99     2733.54    101.74 o 
  -6   8   3     1278.52     1291.13     50.06 o 
  -5   8   3      106.45      114.92     21.28 o 
  -4   8   3     1486.54     1541.10     49.81 o 
  -3   8   3      364.62      372.75     20.61 o 
  -2   8   3     5195.19     5567.37     69.44 o 
  -1   8   3    32275.30    30561.35    332.88 o 
   0   8   3    10941.70    10605.79    115.35 o 
   1   8   3    35802.04    35768.48    490.00 o 
   2   8   3      138.37      119.76     22.06 o 
   3   8   3     1042.34      922.25     26.22 o 
   4   8   3      202.58      209.13     17.89 o 
   5   8   3     1653.80     1449.94     40.93 o 
   6   8   3      423.41      430.60     46.03 o 
   7   8   3      511.66      496.33     66.61 o 
  -8   9   3        5.20       20.21     10.45 o 
  -7   9   3        8.15       55.78     22.52 o 
  -6   9   3     1148.35     1240.03     47.53 o 
  -5   9   3      938.59      942.07     67.34 o 
  -4   9   3      455.65      456.51     62.53 o 
  -3   9   3     5988.51     6001.82     81.62 o 
  -2   9   3      217.24      264.45     18.48 o 
  -1   9   3    23152.24    23056.79    222.14 o 
   0   9   3     1035.14      987.37     68.73 o 
   1   9   3       87.78      100.38     16.14 o 
   2   9   3    13275.46    13818.76    169.73 o 
   3   9   3       48.97       57.59     15.73 o 
   4   9   3     2904.35     2932.45     72.67 o 
   5   9   3     2384.24     2389.31     47.67 o 
   6   9   3      124.31       99.24     29.31 o 
   7   9   3     1099.17     1056.44     69.81 o 
  -7  10   3      918.51     1011.41     72.53 o 
  -6  10   3      204.88      204.41     32.86 o 
  -5  10   3      830.06      851.26     50.32 o 
  -4  10   3    14508.79    15273.28    246.03 o 
  -3  10   3     1206.44     1163.63     25.21 o 
  -2  10   3    10858.30    10880.52    165.63 o 
  -1  10   3     4542.33     4570.98     66.16 o 
   0  10   3     4280.69     3982.10     71.12 o 
   1  10   3     2751.47     2606.36     65.31 o 
   2  10   3      169.99      200.78     27.41 o 
   3  10   3     3217.57     3341.72    105.85 o 
   4  10   3     8994.08     9447.60    211.88 o 
   5  10   3        0.20       13.88      8.49 o 
   6  10   3      394.24      369.75     68.80 o 
   7  10   3      176.54      177.74     40.06 o 
  -7  11   3       69.26       63.72     18.92 o 
  -6  11   3     2061.13     1972.55     75.56 o 
  -5  11   3        5.00       33.94     16.45 o 
  -4  11   3     2802.68     2817.57     49.06 o 
  -3  11   3      820.50      772.94     37.07 o 
  -2  11   3     6649.56     6435.04     78.78 o 
  -1  11   3      993.68      971.39     35.48 o 
   0  11   3      230.72      263.95     34.06 o 
   1  11   3     7729.82     8124.85    182.60 o 
   2  11   3    26895.14    27986.23    334.80 o 
   3  11   3     1515.36     1480.81     49.73 o 
   4  11   3     2524.34     2378.91     44.97 o 
   5  11   3      879.70      840.90     40.57 o 
   6  11   3      164.80      160.62     33.70 o 
   7  11   3      606.27      624.39     82.72 o 
  -7  12   3     1478.37     1371.65     90.32 o 
  -6  12   3      357.59      291.31     48.43 o 
  -5  12   3      318.66      258.48     40.82 o 
  -4  12   3     9034.74     9655.89    138.40 o 
  -3  12   3      599.51      563.49     39.10 o 
  -2  12   3     8367.38     8344.82    182.10 o 
  -1  12   3     6152.98     6022.21    118.66 o 
   0  12   3      384.16      370.16     39.08 o 
   1  12   3     6315.79     6044.85    101.51 o 
   2  12   3      786.38      840.47     56.56 o 
   3  12   3      142.24      121.07     34.08 o 
   4  12   3     3046.75     3115.12     72.16 o 
   5  12   3      131.71      105.51     35.84 o 
   6  12   3      210.00      135.81     29.90 o 
   7  12   3       36.34       57.93     27.04 o 
  -7  13   3       72.08       84.09     23.05 o 
  -6  13   3      423.47      361.46     52.17 o 
  -5  13   3      461.48      469.92     60.85 o 
  -4  13   3      620.43      758.12    116.59 o 
  -3  13   3     4138.47     4129.96     68.24 o 
  -2  13   3      512.01      511.80     59.62 o 
  -1  13   3    13286.71    13018.29    230.72 o 
   0  13   3      795.14      842.46     40.50 o 
   1  13   3       94.80       87.37     43.94 o 
   2  13   3     4780.79     4972.18     85.35 o 
   3  13   3      908.59     1029.44     40.90 o 
   4  13   3     1308.99     1279.62     42.67 o 
   5  13   3     1080.56     1101.22     86.05 o 
   6  13   3      155.74       90.53     33.92 o 
  -6  14   3      304.58      319.36     49.99 o 
  -5  14   3       31.15       56.18     26.33 o 
  -4  14   3     1821.04     1745.54     81.01 o 
  -3  14   3      397.28      362.81     57.80 o 
  -2  14   3     1953.23     2051.24     45.98 o 
  -1  14   3     9445.94     9205.33    239.12 o 
   0  14   3     2570.55     2440.80     99.81 o 
   1  14   3    15507.55    16206.40    228.90 o 
   2  14   3      573.08      489.56     38.74 o 
   3  14   3        2.78       33.38     14.06 o 
   4  14   3     1083.04     1054.45     41.36 o 
   5  14   3      535.95      470.75     50.64 o 
   6  14   3      140.82      199.31     40.17 o 
  -6  15   3      474.29      413.40     61.18 o 
  -5  15   3      387.47      404.43     64.02 o 
  -4  15   3      620.95      609.46     92.33 o 
  -3  15   3     1018.25      978.35     54.81 o 
  -2  15   3      278.59      240.67     33.36 o 
  -1  15   3     7239.71     7450.83    152.15 o 
   0  15   3      772.57      774.70     75.67 o 
   1  15   3       68.09       36.56     12.06 o 
   2  15   3     2053.60     2381.02     85.68 o 
   3  15   3       17.78       17.66     12.95 o 
   4  15   3     1045.19     1020.59     60.72 o 
   5  15   3     1244.25     1200.05     99.18 o 
  -5  16   3      262.70      242.23     42.17 o 
  -4  16   3     5388.74     5820.51    249.87 o 
  -3  16   3      912.32      746.29     44.29 o 
  -2  16   3     1903.92     1777.39     56.04 o 
  -1  16   3      285.44      337.98     44.01 o 
   0  16   3     1148.45     1064.28     68.59 o 
   1  16   3     1478.22     1478.24     71.52 o 
   2  16   3       76.27       98.79     24.99 o 
   3  16   3      313.42      326.77     47.37 o 
   4  16   3     2630.95     2688.39    116.46 o 
   5  16   3        0.02       21.02     32.94 o 
  -5  17   3       50.68       70.11     33.94 o 
  -4  17   3      582.33      600.58    107.98 o 
  -3  17   3       69.78       59.29     15.50 o 
  -2  17   3     2734.39     2793.82     60.60 o 
  -1  17   3      205.99      289.39     43.09 o 
   0  17   3      101.88       86.75     20.04 o 
   1  17   3     1054.11     1132.44     58.62 o 
   2  17   3     7607.25     7664.38    113.44 o 
   3  17   3      249.68      251.93     32.38 o 
   4  17   3      405.85      396.82     56.97 o 
  -4  18   3     1815.60     1799.19    145.71 o 
  -3  18   3       98.38       75.81     26.71 o 
  -2  18   3     1018.14     1010.51     52.64 o 
  -1  18   3      830.85      710.36     97.82 o 
   0  18   3      324.81      329.64     58.82 o 
   1  18   3     1215.15     1225.94     65.61 o 
   2  18   3      204.23      240.66     28.37 o 
   3  18   3      213.64      187.10     32.74 o 
   4  18   3     1104.79      977.07     93.52 o 
  -3  19   3      681.96      656.05    106.13 o 
  -2  19   3       19.71       19.84     17.84 o 
  -1  19   3     1726.17     1572.06     66.78 o 
   0  19   3       77.41       55.74     16.76 o 
   1  19   3        8.04       60.61     15.19 o 
   2  19   3      463.55      487.07     61.16 o 
   3  19   3      132.73      160.69     25.56 o 
  -2  20   3      251.81      245.22     33.18 o 
  -1  20   3     1291.96     1201.03     90.39 o 
   0  20   3      312.52      303.06     44.30 o 
   1  20   3     1700.73     1682.07    107.90 o 
   2  20   3       67.97       21.58     17.79 o 
  -8   0   4     2760.40     2793.16    219.77 o 
  -7   0   4     1256.05     1159.16     65.80 o 
  -6   0   4       20.80       73.37     23.92 o 
  -5   0   4     7220.34     7181.11     98.50 o 
  -4   0   4    23145.15    24956.37    195.47 o 
  -3   0   4    28611.47    28531.44    209.70 o 
  -1   0   4    58580.39    54718.38    358.13 o 
   1   0   4    26132.61    23763.23    174.98 o 
   2   0   4     5283.05     5082.87     54.24 o 
   3   0   4    12417.51    12344.28    123.21 o 
   4   0   4       95.26      144.52     25.31 o 
   5   0   4     8040.77     8300.13    250.89 o 
   6   0   4    11491.69    12176.01    266.79 o 
   7   0   4       18.17       32.54     19.33 o 
   8   0   4      929.03      841.61    229.60 o 
  -8   1   4     1744.32     1841.34     98.55 o 
  -7   1   4      217.89      202.20     24.30 o 
  -6   1   4    11169.97    11908.93    170.08 o 
  -5   1   4     1642.61     1698.91     35.61 o 
  -4   1   4     4750.85     4923.91     50.35 o 
  -3   1   4     3207.77     3178.59     41.78 o 
  -2   1   4    10846.59    11144.81     56.33 o 
  -1   1   4    10172.01    10442.59     61.29 o 
   0   1   4    42899.66    40227.09    180.57 o 
   1   1   4     3101.87     3341.84     29.64 o 
   2   1   4    20795.54    21289.72    125.14 o 
   3   1   4     5085.74     5396.68     56.93 o 
   4   1   4    17660.98    18262.05    220.85 o 
   5   1   4      189.80      213.36     62.88 o 
   6   1   4     3618.03     3505.20     98.42 o 
   7   1   4       73.26       82.02     18.80 o 
   8   1   4       89.90       54.24     28.03 o 
  -8   2   4     2082.19     1962.84     86.34 o 
  -7   2   4      956.48      941.36     44.03 o 
  -6   2   4      386.72      449.11     25.88 o 
  -5   2   4    22344.22    23041.09    168.82 o 
  -4   2   4     1800.23     1632.99     20.47 o 
  -3   2   4    10485.77    10847.93     62.94 o 
  -2   2   4    37001.51    35091.39    164.96 o 
  -1   2   4    25307.74    25016.49    110.62 o 
   0   2   4    59291.19    53428.07    286.08 o 
   1   2   4    14180.79    13787.48     67.34 o 
   2   2   4     2967.66     2817.84     30.57 o 
   3   2   4    51307.99    49479.06    492.72 o 
   4   2   4     1011.49     1003.14     30.39 o 
   5   2   4     4449.42     4586.07     86.35 o 
   6   2   4     2144.76     2115.27     91.99 o 
   7   2   4      201.39      165.55     23.84 o 
   8   2   4      845.78      858.57     72.53 o 
  -8   3   4      763.08      899.53     60.92 o 
  -7   3   4     1256.49     1245.12     40.62 o 
  -6   3   4     3645.32     3717.16     63.78 o 
  -5   3   4     1251.67     1368.50     47.97 o 
  -4   3   4      573.35      688.92     24.31 o 
  -3   3   4    72126.63    68506.63    823.01 o 
  -2   3   4      161.90      248.47     14.47 o 
  -1   3   4     1564.47     1748.22     15.98 o 
   0   3   4       75.14       26.85      9.01 o 
   1   3   4    71690.26    63671.50    297.63 o 
   2   3   4      192.36      146.39     14.11 o 
   3   3   4      901.91      994.50     51.37 o 
   5   3   4     5641.12     5571.73     96.26 o 
   6   3   4     1911.01     1855.01     56.03 o 
   7   3   4      385.03      359.75     41.01 o 
   8   3   4       93.67       62.62     27.82 o 
  -8   4   4      977.95     1020.04     79.10 o 
  -7   4   4      353.02      372.58     39.41 o 
  -6   4   4      273.96      284.75     27.88 o 
  -5   4   4    21644.84    22639.73    257.24 o 
  -4   4   4       71.16       61.62     11.41 o 
  -3   4   4     8360.67     8356.71     62.99 o 
  -2   4   4    14234.82    13772.83    101.94 o 
  -1   4   4    11029.79    10989.96     65.63 o 
   0   4   4    41095.51    39802.16    237.28 o 
   1   4   4    12386.04    12671.74     62.63 o 
   2   4   4    11665.26    11425.67    100.25 o 
   3   4   4    58886.29    58174.12    611.40 o 
   4   4   4      611.63      615.41     30.01 o 
   5   4   4     1053.94     1030.44     29.05 o 
   6   4   4     1937.54     1939.32     54.07 o 
   7   4   4      303.58      341.23     46.91 o 
   8   4   4      745.00      827.44    155.22 o 
  -8   5   4      968.71      946.80     75.37 o 
  -7   5   4      245.22      239.00     24.78 o 
  -6   5   4     5342.10     5242.39     90.91 o 
  -5   5   4      600.85      748.95     45.32 o 
  -4   5   4     1886.50     1815.89     40.45 o 
  -3   5   4     9358.28     9557.13     93.95 o 
  -2   5   4     7718.19     7963.34     58.04 o 
  -1   5   4      899.43      852.39     12.03 o 
   0   5   4    13334.30    13417.77     60.15 o 
   1   5   4     1189.24     1172.50     17.66 o 
   2   5   4     7334.16     7594.46     99.90 o 
   3   5   4      314.45      341.96     27.01 o 
   4   5   4     7413.38     7429.74    160.15 o 
   5   5   4      672.68      664.23     31.11 o 
   6   5   4     3277.06     3437.58    118.73 o 
   7   5   4      225.40      187.86     48.40 o 
   8   5   4       46.27       42.81     26.15 o 
  -8   6   4     1575.52     1399.01     68.00 o 
  -7   6   4      515.62      555.41     41.75 o 
  -6   6   4       64.32       85.66     21.47 o 
  -5   6   4     3584.63     3671.47     91.17 o 
  -4   6   4     5366.25     5621.45     67.58 o 
  -3   6   4     4346.90     4269.46     51.50 o 
  -2   6   4    50998.21    50346.09    400.82 o 
  -1   6   4    13061.76    13568.25    131.06 o 
   0   6   4    72446.66    68186.37    480.67 o 
   1   6   4     7167.62     7021.31     67.98 o 
   2   6   4    12700.71    13104.99    111.13 o 
   3   6   4     1796.91     1612.02     30.02 o 
   4   6   4      634.50      582.08     27.82 o 
   5   6   4     2328.54     2430.01     65.86 o 
   6   6   4     3471.88     3499.34     95.07 o 
   7   6   4       57.25       70.79     20.98 o 
   8   6   4      836.23      653.80    121.85 o 
  -8   7   4      858.37      751.42     91.48 o 
  -7   7   4       43.24       63.25     18.39 o 
  -6   7   4     4637.87     4768.40    105.20 o 
  -5   7   4     1041.69     1026.08     46.92 o 
  -4   7   4      725.37      705.58     27.82 o 
  -3   7   4      864.57      781.29     10.69 o 
  -2   7   4    10039.85    10737.16     92.50 o 
  -1   7   4       31.65       30.19      8.63 o 
   0   7   4    17060.70    16711.91    135.09 o 
   1   7   4      282.90      308.14     28.72 o 
   2   7   4    15074.62    15390.70    146.35 o 
   3   7   4     3037.98     3195.32     53.78 o 
   4   7   4     7023.55     7339.98    146.03 o 
   5   7   4       84.69      115.92     22.01 o 
   6   7   4     1469.34     1414.42     44.23 o 
   7   7   4      138.43      151.54     42.56 o 
  -8   8   4      508.04      454.65     73.87 o 
  -7   8   4       67.11       69.75     17.83 o 
  -6   8   4       15.69       15.20     16.33 o 
  -5   8   4     7576.21     7573.58    125.57 o 
  -4   8   4       35.38       54.50     16.27 o 
  -3   8   4     1374.81     1274.29     25.98 o 
  -2   8   4     2848.54     2669.26     39.01 o 
  -1   8   4     7446.69     7501.36     66.44 o 
   0   8   4    11404.23    11379.94     91.40 o 
   1   8   4     2570.67     2731.52     55.88 o 
   2   8   4       10.04       14.07     12.53 o 
   3   8   4    11146.12    11474.83    126.25 o 
   4   8   4      204.75      195.19     23.89 o 
   5   8   4      243.52      273.16     32.84 o 
   6   8   4      499.13      513.77     49.64 o 
   7   8   4      163.07      107.99     28.64 o 
  -8   9   4       82.11       53.17     20.15 o 
  -7   9   4      625.40      485.10     59.36 o 
  -6   9   4      705.68      672.69     56.73 o 
  -5   9   4      284.98      337.55     40.55 o 
  -4   9   4      454.97      475.45     64.37 o 
  -3   9   4    22957.16    23509.97    186.83 o 
  -2   9   4      483.86      511.04     26.66 o 
  -1   9   4       56.48       69.14     17.95 o 
   0   9   4      841.49      859.22     38.26 o 
   1   9   4    21077.30    21012.88    220.29 o 
   2   9   4      225.85      198.13     31.40 o 
   3   9   4        9.76       37.48      9.61 o 
   4   9   4        7.78       26.47     12.61 o 
   5   9   4     2793.58     2785.51     62.91 o 
   6   9   4      286.83      241.99     41.89 o 
   7   9   4      219.91      220.68     49.71 o 
  -7  10   4       11.44       34.68     15.92 o 
  -6  10   4       29.98       28.93     15.77 o 
  -5  10   4     3271.03     3460.96    143.11 o 
  -4  10   4       36.19       54.55     22.01 o 
  -3  10   4      297.99      314.83     22.06 o 
  -2  10   4     1134.58     1098.65     30.46 o 
  -1  10   4     8283.79     8267.82    116.09 o 
   0  10   4     1034.88     1040.10     40.19 o 
   1  10   4      524.10      488.93     33.51 o 
   2  10   4      815.66      842.53     41.04 o 
   3  10   4    11105.94    11427.23    216.47 o 
   4  10   4       47.44       35.23     14.32 o 
   5  10   4        0.57       24.61     12.56 o 
   6  10   4       75.19      101.31     29.16 o 
   7  10   4      124.59      165.93     37.99 o 
  -7  11   4       68.70       72.12     23.44 o 
  -6  11   4      763.85      650.44     58.38 o 
  -5  11   4       19.86       12.79     18.35 o 
  -4  11   4     1220.71     1179.28     73.57 o 
  -3  11   4      498.90      433.18     33.61 o 
  -2  11   4     2134.97     2370.23     82.05 o 
  -1  11   4      135.94      162.58     25.79 o 
   0  11   4     1541.65     1522.07     53.54 o 
   1  11   4      771.31      714.67     46.28 o 
   2  11   4      856.43      890.62     46.01 o 
   3  11   4      168.63      138.69     19.55 o 
   4  11   4      911.77      989.88     46.19 o 
   5  11   4      179.57      223.68     34.34 o 
   6  11   4      303.69      319.48     46.70 o 
   7  11   4        0.40       31.39     21.25 o 
  -7  12   4       12.33       22.36     15.08 o 
  -6  12   4      420.76      370.67     52.42 o 
  -5  12   4       72.97       76.26     17.90 o 
  -4  12   4     2468.92     2377.44    135.09 o 
  -3  12   4      456.35      506.91     38.30 o 
  -2  12   4     5756.22     5792.91    102.64 o 
  -1  12   4     1933.03     2011.12     63.76 o 
   0  12   4     5020.16     4728.10     85.08 o 
   1  12   4        0.04       10.20     15.12 o 
   2  12   4     7798.15     7881.40    144.04 o 
   3  12   4     1302.13     1297.47     54.51 o 
   4  12   4      537.77      532.84     38.66 o 
   5  12   4       52.19       60.48     18.60 o 
   6  12   4      846.13      857.20    111.54 o 
  -6  13   4      982.54      912.93     62.74 o 
  -5  13   4      246.60      238.58     37.62 o 
  -4  13   4      765.22      917.53    122.17 o 
  -3  13   4      471.25      575.46     61.38 o 
  -2  13   4     1293.48     1248.88     36.37 o 
  -1  13   4       15.36       41.63     15.29 o 
   0  13   4     4512.01     4397.77     92.15 o 
   1  13   4      859.46      941.12     52.74 o 
   2  13   4     1944.38     1839.82     54.19 o 
   3  13   4      639.44      688.65     36.30 o 
   4  13   4     2733.88     2705.76     68.90 o 
   5  13   4       48.20        4.14     18.97 o 
   6  13   4       21.33       58.18     19.12 o 
  -6  14   4        1.22       30.25     15.91 o 
  -5  14   4       26.44       56.40     24.55 o 
  -4  14   4      609.46      529.73     79.33 o 
  -3  14   4      136.19      151.54     21.03 o 
  -2  14   4      229.23      186.05     36.81 o 
  -1  14   4     2071.86     2079.51     52.89 o 
   0  14   4       71.61       68.37     25.86 o 
   1  14   4      117.44      118.45     24.54 o 
   2  14   4      474.44      482.67     49.46 o 
   3  14   4       93.43       85.70     29.65 o 
   4  14   4       70.93       71.55     16.76 o 
   5  14   4        7.30       49.40     21.84 o 
   6  14   4       13.06       48.17     25.31 o 
  -6  15   4        7.11       15.26     13.76 o 
  -5  15   4       13.49       45.60     30.68 o 
  -4  15   4       35.90       55.09     17.23 o 
  -3  15   4     1083.28     1079.77     68.78 o 
  -2  15   4      127.80      167.40     26.31 o 
  -1  15   4      100.70       73.60     18.68 o 
   0  15   4      996.39     1022.53     65.28 o 
   1  15   4     4278.67     4222.12     86.33 o 
   2  15   4      361.46      441.14     57.70 o 
   3  15   4       97.21       60.19     26.63 o 
   4  15   4      158.54      153.89     34.26 o 
   5  15   4      550.18      534.56     68.26 o 
  -5  16   4       70.11       71.76     23.79 o 
  -4  16   4        0.44       38.98     24.93 o 
  -3  16   4      118.98       97.72     22.74 o 
  -2  16   4     1104.34     1169.94     49.87 o 
  -1  16   4     2746.24     2691.07     95.53 o 
   0  16   4      948.91     1006.60     64.34 o 
   1  16   4        0.38       55.08     14.13 o 
   2  16   4       10.39       49.94     24.31 o 
   3  16   4      238.00      270.60     41.63 o 
   4  16   4        3.16       27.06     15.12 o 
   5  16   4      266.50      212.62     34.32 o 
  -5  17   4       52.99       70.73     26.03 o 
  -4  17   4       56.53       54.17     28.63 o 
  -3  17   4       26.50       12.17     19.11 o 
  -2  17   4       14.88       32.69     12.05 o 
  -1  17   4       88.74       77.75     33.34 o 
   0  17   4       15.18       39.61     14.41 o 
   1  17   4        8.51       67.61     37.60 o 
   2  17   4        7.67       15.89     19.64 o 
   3  17   4      151.49      175.16     32.06 o 
   4  17   4        8.63       22.99     17.62 o 
  -4  18   4      407.74      387.61     72.49 o 
  -3  18   4      327.21      350.40     48.55 o 
  -2  18   4       14.13       23.47     14.42 o 
  -1  18   4       54.33       59.22     21.17 o 
   0  18   4       16.00       45.95     24.08 o 
   1  18   4      238.44      300.89     46.77 o 
   2  18   4     1569.13     1615.03     79.03 o 
   3  18   4     1069.37     1029.20    117.23 o 
   4  18   4      424.77      357.53     65.26 o 
  -3  19   4      477.77      438.15     98.66 o 
  -2  19   4      374.28      300.67     45.25 o 
  -1  19   4       99.25       99.60     25.19 o 
   0  19   4      340.99      298.41     48.60 o 
   1  19   4      637.70      596.23     81.28 o 
   2  19   4      129.26       84.28     21.14 o 
   3  19   4        6.89       29.65     15.44 o 
  -2  20   4      381.86      318.40     53.93 o 
  -1  20   4      288.25      219.53     37.93 o 
   0  20   4      425.30      357.82     67.48 o 
   1  20   4      133.83       81.71     30.69 o 
   2  20   4      358.86      331.55     50.66 o 
  -8   1   5      188.37      212.38     25.79 o 
  -7   1   5      235.44      255.34     34.98 o 
  -6   1   5       48.87       33.93      9.19 o 
  -5   1   5      392.60      411.17     19.29 o 
  -4   1   5      599.31      631.80     12.95 o 
  -3   1   5      533.00      502.40     14.70 o 
  -2   1   5      430.94      384.36      9.01 o 
  -1   1   5    15271.77    15245.86     91.60 o 
   0   1   5    24892.62    23892.12    100.91 o 
   1   1   5     2913.28     2892.12     26.56 o 
   2   1   5      574.84      513.15     10.73 o 
   3   1   5     4101.29     3982.77     53.87 o 
   4   1   5     1501.91     1466.97     40.54 o 
   5   1   5      269.76      299.90     40.16 o 
   6   1   5       20.04       32.08     27.15 o 
   7   1   5       24.34       25.35     11.90 o 
   8   1   5       45.50       59.52     20.93 o 
  -8   2   5       19.86       42.57     15.86 o 
  -7   2   5      129.13      111.09     20.40 o 
  -6   2   5       49.32       52.96     12.36 o 
  -5   2   5      489.83      472.39     25.76 o 
  -4   2   5      201.65      213.98     12.19 o 
  -3   2   5     4474.92     4245.87     42.58 o 
  -2   2   5    11412.88    11885.60     62.07 o 
  -1   2   5    19485.70    19137.23     76.61 o 
   0   2   5     2583.63     2460.22     35.00 o 
   1   2   5    14173.33    13941.17     64.34 o 
   2   2   5     2527.08     2593.25     34.39 o 
   3   2   5     1947.05     1970.47     32.69 o 
   4   2   5     1237.08     1223.26     35.77 o 
   5   2   5     2110.68     2058.49    133.59 o 
   6   2   5      517.03      483.91     57.80 o 
   7   2   5      167.01      154.92     29.20 o 
   8   2   5       23.12       39.04     20.92 o 
  -8   3   5        5.51       20.41     17.43 o 
  -7   3   5      490.66      513.02     33.55 o 
  -6   3   5      528.95      499.67     43.18 o 
  -5   3   5      498.38      593.51     50.31 o 
  -4   3   5     2131.18     2008.10     27.57 o 
  -3   3   5     1055.44     1143.30     18.43 o 
  -2   3   5     1099.40     1126.29     15.01 o 
  -1   3   5     4406.43     4312.10     29.68 o 
   0   3   5      291.57      276.78     11.38 o 
   1   3   5     3162.35     3196.56     32.44 o 
   2   3   5     3582.43     3654.83     49.17 o 
   3   3   5      366.44      484.15     30.90 o 
   4   3   5     2044.37     2088.98     52.45 o 
   5   3   5       24.59       28.31     13.04 o 
   6   3   5      236.76      268.76     29.42 o 
   7   3   5      210.98      207.02     33.98 o 
   8   3   5        2.16       41.16     16.53 o 
  -8   4   5       21.61       50.13     15.64 o 
  -7   4   5        3.41       38.79     27.90 o 
  -6   4   5     2376.72     2251.33     42.49 o 
  -5   4   5       83.66       78.14     18.55 o 
  -4   4   5       43.81       69.78     12.85 o 
  -3   4   5      283.74      297.00     15.82 o 
  -2   4   5     8117.88     7895.92     56.74 o 
  -1   4   5      456.77      542.73      9.75 o 
   0   4   5     8271.13     8137.08     42.57 o 
   1   4   5    10310.96    10621.09     75.21 o 
   2   4   5    21867.87    21952.71    223.04 o 
   3   4   5     1884.44     1747.48     41.00 o 
   4   4   5        0.97       48.14     13.16 o 
   5   4   5       13.88       46.38     17.00 o 
   6   4   5      106.42       83.91     19.33 o 
   7   4   5      617.73      607.04     47.51 o 
   8   4   5       56.10       48.19     15.26 o 
  -8   5   5        8.91       26.38     14.57 o 
  -7   5   5      412.87      400.76     44.21 o 
  -6   5   5     1035.76     1111.72     42.60 o 
  -5   5   5     2635.71     2546.98     67.11 o 
  -4   5   5    15278.34    15574.03    145.94 o 
  -3   5   5     5274.28     5172.41     53.05 o 
  -2   5   5      248.06      251.05     13.22 o 
  -1   5   5      399.54      369.69     12.75 o 
   0   5   5    11035.58    10457.80     66.72 o 
   1   5   5     6509.07     6489.01     54.94 o 
   2   5   5     1817.98     1652.08     64.44 o 
   3   5   5     6074.00     6161.79    126.39 o 
   4   5   5     9879.13    10218.70    134.57 o 
   5   5   5      255.85      231.81     36.73 o 
   6   5   5        0.10       13.12     18.17 o 
   7   5   5       22.88       56.78     25.53 o 
   8   5   5       17.68       68.11     28.84 o 
  -8   6   5       14.36       46.54     19.58 o 
  -7   6   5      210.38      255.49     32.30 o 
  -6   6   5     1180.90     1105.02     34.82 o 
  -5   6   5      288.45      304.40     32.74 o 
  -4   6   5      222.80      205.29     22.73 o 
  -3   6   5     3180.16     3131.31     39.22 o 
  -2   6   5      283.92      336.49     23.18 o 
  -1   6   5     7295.16     7397.36     63.46 o 
   0   6   5     1363.16     1338.44     34.49 o 
   1   6   5       47.01       37.83      8.60 o 
   2   6   5     7776.08     7419.87    126.32 o 
   3   6   5       65.59       71.59      9.85 o 
   4   6   5     1593.77     1686.53     46.73 o 
   5   6   5     1351.94     1354.33     32.74 o 
   6   6   5        5.26       49.48     16.02 o 
   7   6   5      745.81      702.97     93.37 o 
  -8   7   5       77.26       56.86     18.98 o 
  -7   7   5     2172.41     2138.59     83.77 o 
  -6   7   5      799.70      799.39     45.32 o 
  -5   7   5        6.06       34.95     12.42 o 
  -4   7   5     4362.63     4419.89     74.24 o 
  -3   7   5       63.47       92.19     10.73 o 
  -2   7   5     9732.37    10103.94     80.11 o 
  -1   7   5    31815.73    30806.06    213.04 o 
   0   7   5     8437.26     8408.71     74.95 o 
   1   7   5    16447.17    16579.36    127.85 o 
   2   7   5     1030.56     1067.21     53.38 o 
   3   7   5     1253.99     1120.19     42.76 o 
   4   7   5     1015.65     1017.58     43.66 o 
   5   7   5       22.58       39.38     10.05 o 
   6   7   5      526.13      517.47     56.43 o 
   7   7   5      478.67      526.20    111.68 o 
  -8   8   5       50.10       60.87     20.29 o 
  -7   8   5      389.21      441.81     64.49 o 
  -6   8   5       40.60       24.35     10.33 o 
  -5   8   5      886.97      882.35     46.22 o 
  -4   8   5      577.28      605.65     59.95 o 
  -3   8   5    15881.77    15589.65    130.56 o 
  -2   8   5     3611.81     3537.34     47.77 o 
  -1   8   5    17757.83    17752.50    155.70 o 
   0   8   5       27.03       71.63     21.25 o 
   1   8   5     6679.62     6002.35     80.79 o 
   2   8   5      681.79      663.70     42.18 o 
   3   8   5      208.53      231.77     20.56 o 
   4   8   5     4780.45     4744.15     86.73 o 
   5   8   5     6408.64     6570.82    182.36 o 
   6   8   5      334.07      283.72     44.47 o 
   7   8   5      563.85      486.16     86.57 o 
  -7   9   5     2060.72     1807.43     97.78 o 
  -6   9   5     1804.56     2036.52     60.60 o 
  -5   9   5       22.70       41.27     15.20 o 
  -4   9   5     5817.83     5665.75    180.40 o 
  -3   9   5       12.50       16.17      7.90 o 
  -2   9   5     6353.73     6574.60     77.45 o 
  -1   9   5    21417.59    22127.67    210.91 o 
   0   9   5      206.58      175.93     30.51 o 
   1   9   5     9834.71    10058.28    118.81 o 
   2   9   5     1478.79     1507.69     43.52 o 
   3   9   5       12.42       32.73      9.85 o 
   4   9   5     2935.52     3098.18     78.80 o 
   5   9   5       61.48       62.50     20.19 o 
   6   9   5     1157.27     1089.60    101.85 o 
   7   9   5      256.60      222.33     35.71 o 
  -7  10   5      124.16      119.64     26.91 o 
  -6  10   5     1562.91     1461.47     64.51 o 
  -5  10   5      147.57      137.09     35.78 o 
  -4  10   5      330.19      392.70     51.63 o 
  -3  10   5     1642.46     1584.16     41.30 o 
  -2  10   5     2937.34     2775.25    120.09 o 
  -1  10   5     3214.78     3197.69     76.36 o 
   0  10   5     3519.56     3444.57     66.10 o 
   1  10   5     5408.03     5351.93    121.86 o 
   2  10   5    23207.61    24753.31    303.38 o 
   3  10   5      988.64      973.96     51.84 o 
   4  10   5     1681.94     1654.74     50.64 o 
   5  10   5     1734.18     1612.90     48.19 o 
   6  10   5      179.90      142.45     29.33 o 
   7  10   5      398.53      347.49     57.73 o 
  -7  11   5      980.73      908.97     61.35 o 
  -6  11   5      629.34      629.82     76.07 o 
  -5  11   5      794.16      769.26     68.54 o 
  -4  11   5    13480.27    13806.74    376.95 o 
  -3  11   5     2603.09     2552.44     88.65 o 
  -2  11   5     2491.87     2633.63    105.97 o 
  -1  11   5     1475.87     1353.77     41.56 o 
   0  11   5     3654.11     3444.23     78.58 o 
   1  11   5     3562.77     3403.46     98.51 o 
   2  11   5     2766.23     2895.24    106.22 o 
   3  11   5      860.96      899.42     43.01 o 
   4  11   5     8579.60     8912.97    175.43 o 
   5  11   5      178.52      139.78     26.88 o 
   6  11   5       56.20       28.61     22.80 o 
   7  11   5       22.74       59.99     23.36 o 
  -7  12   5      155.89      120.42     37.97 o 
  -6  12   5      951.84      829.37     65.09 o 
  -5  12   5      130.90       99.85     20.79 o 
  -4  12   5      402.91      492.83     62.82 o 
  -3  12   5     3032.78     3058.88     66.95 o 
  -2  12   5      973.51     1006.70     37.16 o 
  -1  12   5     3795.34     4361.54    349.62 o 
   0  12   5     1663.12     1716.81     60.34 o 
   1  12   5       18.34       41.20     21.09 o 
   2  12   5     6839.16     6872.50    155.40 o 
   3  12   5      320.21      368.13     53.75 o 
   4  12   5     1602.23     1509.98     85.92 o 
   5  12   5     1517.83     1496.36     54.68 o 
   6  12   5        0.13       20.31     16.69 o 
  -6  13   5      719.34      630.22     87.34 o 
  -5  13   5        4.04       46.01     15.11 o 
  -4  13   5     2325.20     2198.34     89.71 o 
  -3  13   5        9.27       23.05     11.63 o 
  -2  13   5     4151.89     4134.59    141.59 o 
  -1  13   5    17303.57    17663.76    440.66 o 
   0  13   5      661.18      702.55     83.19 o 
   1  13   5    10240.99    10611.45    159.68 o 
   2  13   5      284.35      321.01     60.82 o 
   3  13   5      139.42      147.84     22.40 o 
   4  13   5      534.26      528.58     59.64 o 
   5  13   5       82.48       52.76     26.18 o 
   6  13   5      126.97      104.54     29.28 o 
  -6  14   5      201.57      139.56     30.60 o 
  -5  14   5      604.43      568.77     65.36 o 
  -4  14   5       67.08      116.66     23.35 o 
  -3  14   5     6175.82     6355.33    168.62 o 
  -2  14   5     1255.41     1191.73     56.78 o 
  -1  14   5     9066.39     9150.99    237.66 o 
   0  14   5      251.09      245.43     28.60 o 
   1  14   5      694.39      704.44     81.15 o 
   2  14   5     1851.38     1854.08     83.41 o 
   3  14   5       26.39       32.27     15.07 o 
   4  14   5     1542.21     1655.56     79.91 o 
   5  14   5     2817.45     2942.24    124.26 o 
   6  14   5      123.26       96.62     32.60 o 
  -6  15   5      420.94      337.09     70.00 o 
  -5  15   5       88.28      111.79     28.62 o 
  -4  15   5     2776.32     2784.86    127.67 o 
  -3  15   5      146.91      194.14     27.98 o 
  -2  15   5      679.26      588.00     53.83 o 
  -1  15   5     6240.23     6577.18    162.85 o 
   0  15   5      683.29      615.35     55.67 o 
   1  15   5     2861.85     3055.55    113.20 o 
   2  15   5      385.99      451.13     48.43 o 
   3  15   5      358.24      328.56     47.88 o 
   4  15   5     1153.48     1299.11     82.89 o 
   5  15   5        2.82       44.58     16.63 o 
  -5  16   5        7.47       42.94     42.24 o 
  -4  16   5        7.14       35.84     17.79 o 
  -3  16   5       75.76      115.51     26.08 o 
  -2  16   5      700.15      589.10     71.78 o 
  -1  16   5     1680.51     1659.78     53.40 o 
   0  16   5     1076.79     1158.38     60.05 o 
   1  16   5      385.61      319.54     48.95 o 
   2  16   5     5770.60     6077.69    159.12 o 
   3  16   5      292.31      308.10     34.34 o 
   4  16   5      388.19      300.15     44.80 o 
   5  16   5      503.94      470.22     65.13 o 
  -5  17   5      233.54      165.23     46.96 o 
  -4  17   5     3616.41     3836.62    110.38 o 
  -3  17   5      197.56      146.08     23.53 o 
  -2  17   5      207.00      217.42     40.57 o 
  -1  17   5      495.90      477.31     58.53 o 
   0  17   5     1515.46     1387.94     50.93 o 
   1  17   5      742.73      819.78     61.75 o 
   2  17   5      684.62      723.03     88.38 o 
   3  17   5      371.66      335.78     57.04 o 
   4  17   5     1641.85     1836.33     99.82 o 
  -4  18   5       23.59       30.39     19.65 o 
  -3  18   5      580.31      419.52     86.32 o 
  -2  18   5      230.93      209.52     33.91 o 
  -1  18   5      912.10      732.93     77.00 o 
   0  18   5      480.83      569.03     48.50 o 
   1  18   5      113.10       94.16     22.37 o 
   2  18   5     2041.49     2047.76     77.93 o 
   3  18   5       57.06       45.45     17.68 o 
  -3  19   5        1.85       54.59     27.12 o 
  -2  19   5      530.31      394.07     69.52 o 
  -1  19   5     2266.31     2388.54    120.31 o 
   0  19   5      129.49       81.73     20.63 o 
   1  19   5     1135.99     1073.41     75.24 o 
   2  19   5       46.63       46.40     18.83 o 
   3  19   5      199.36      144.63     31.39 o 
  -2  20   5      158.43      138.65     58.12 o 
  -1  20   5      851.70      735.03     98.77 o 
   0  20   5       15.28       30.52     15.61 o 
   1  20   5      309.07      289.32     46.15 o 
  -8   0   6     2326.04     2337.50    209.19 o 
  -7   0   6        1.88       26.84     11.95 o 
  -6   0   6    10067.37    10256.86    162.75 o 
  -5   0   6      254.33      285.32     25.15 o 
  -4   0   6    15684.42    16067.96    142.72 o 
  -3   0   6     4383.15     4720.59     61.86 o 
  -2   0   6      229.24      281.26     16.73 o 
  -1   0   6     2886.99     3130.61     47.37 o 
   0   0   6    88329.78    75962.05    770.29 o 
   1   0   6      160.57      150.24     15.45 o 
   2   0   6     3617.16     3626.34     92.13 o 
   3   0   6     1722.92     1678.19     45.32 o 
   4   0   6    18733.58    18624.40    317.78 o 
   5   0   6      912.15      919.65     58.99 o 
   6   0   6      445.35      497.92     87.62 o 
   7   0   6      223.70      176.69     75.07 o 
   8   0   6      162.32      131.52     55.41 o 
  -8   1   6     1542.75     1581.12     73.15 o 
  -7   1   6     1076.98     1005.91     56.99 o 
  -6   1   6     1144.16     1259.50     40.85 o 
  -5   1   6    10501.85    10933.87    176.10 o 
  -4   1   6     2387.92     2384.45     42.27 o 
  -3   1   6    14579.55    15354.16     78.87 o 
  -2   1   6    80310.31    70689.45    492.69 o 
  -1   1   6     3251.51     3138.83     27.18 o 
   0   1   6    57638.93    55099.39    314.09 o 
   1   1   6     8262.14     7809.56     57.63 o 
   2   1   6     3336.30     3450.36     56.91 o 
   3   1   6    21374.50    21469.62    164.97 o 
   4   1   6      982.25      990.07     33.31 o 
   5   1   6     2138.12     2146.12    103.36 o 
   6   1   6     6077.69     6524.37    162.90 o 
   7   1   6       15.05       14.18      9.95 o 
   8   1   6      323.09      320.03     63.83 o 
  -8   2   6     1642.93     1707.88     77.22 o 
  -7   2   6      519.19      447.71     54.42 o 
  -6   2   6     1735.75     1741.03     29.11 o 
  -5   2   6     3264.74     3342.57     97.58 o 
  -4   2   6       14.20       28.01      9.71 o 
  -3   2   6    67651.77    66818.80    354.59 o 
  -2   2   6        1.73       11.86      5.04 o 
  -1   2   6       42.32       22.59      4.38 o 
   0   2   6    11151.00    11154.74     57.14 o 
   1   2   6    19436.51    19337.02    133.76 o 
   2   2   6      862.77      892.83     17.37 o 
   3   2   6      687.85      711.21     32.82 o 
   4   2   6      541.81      521.98     28.53 o 
   5   2   6     2782.64     2694.42     62.01 o 
   6   2   6      562.97      548.07     62.06 o 
   7   2   6      655.91      595.33     75.54 o 
   8   2   6        4.83       25.08     17.15 o 
  -8   3   6      794.06      823.77     55.94 o 
  -7   3   6     1452.40     1343.27     50.64 o 
  -6   3   6      152.71      185.22     17.05 o 
  -5   3   6    32798.29    34352.54    304.67 o 
  -4   3   6     1837.49     1846.40     26.57 o 
  -3   3   6      693.82      829.13     24.23 o 
  -2   3   6     9739.33     9171.83     67.68 o 
  -1   3   6     9139.09     8698.59     51.64 o 
   0   3   6    25803.04    24859.95    152.28 o 
   1   3   6    36362.95    35616.07    258.96 o 
   2   3   6    12797.49    12616.17    112.60 o 
   3   3   6    48194.68    47911.86    599.79 o 
   4   3   6      716.55      687.16     52.69 o 
   5   3   6       16.96       38.57     11.45 o 
   6   3   6     1148.18     1077.66     67.36 o 
   7   3   6      286.75      259.22     38.18 o 
   8   3   6      521.46      392.68     78.68 o 
  -8   4   6     1051.79     1095.54     84.91 o 
  -7   4   6      869.12      857.82     51.29 o 
  -6   4   6     2018.23     2016.63     46.48 o 
  -5   4   6     2658.01     2960.80    124.00 o 
  -4   4   6      187.74      217.34     10.00 o 
  -3   4   6    32937.06    33422.92    170.11 o 
  -2   4   6       39.57       54.81      7.49 o 
  -1   4   6     1126.47     1112.86     18.47 o 
   0   4   6     1273.45     1300.35     16.93 o 
   1   4   6    33662.01    34392.57    392.52 o 
   2   4   6     2693.00     2805.10     61.09 o 
   3   4   6     4165.00     4467.43     67.63 o 
   4   4   6      637.39      644.52     34.13 o 
   5   4   6     2745.77     2731.04     54.73 o 
   6   4   6      636.16      651.25     73.24 o 
   7   4   6      287.45      212.23     30.41 o 
  -8   5   6      798.95      696.16    105.97 o 
  -7   5   6      741.22      838.93     80.02 o 
  -6   5   6      335.21      437.73     33.74 o 
  -5   5   6    10033.37    10236.03    164.22 o 
  -4   5   6      713.53      736.70     33.82 o 
  -3   5   6     5216.94     5292.81     49.19 o 
  -2   5   6    42369.29    40930.35    213.22 o 
  -1   5   6     3198.92     3125.59     30.65 o 
   0   5   6    24159.78    24708.24    176.85 o 
   1   5   6    13736.40    13610.98    103.99 o 
   2   5   6      937.78      903.26     35.58 o 
   3   5   6    15269.65    15462.27    255.32 o 
   4   5   6        4.15       19.65     12.84 o 
   5   5   6      727.85      792.67     50.57 o 
   6   5   6     3985.98     3745.17    102.31 o 
   7   5   6       29.51       46.57     29.35 o 
  -8   6   6     1181.10     1214.00     70.04 o 
  -7   6   6       27.01       36.80     13.93 o 
  -6   6   6     3352.30     3523.85     84.83 o 
  -5   6   6      717.99      818.28     33.02 o 
  -4   6   6     7131.59     7107.07     97.57 o 
  -3   6   6     1969.10     1919.64     29.82 o 
  -2   6   6     2737.49     2884.07     42.48 o 
  -1   6   6     1581.01     1674.23     20.67 o 
   0   6   6    61104.45    58886.40    376.44 o 
   1   6   6      694.40      729.47     36.89 o 
   2   6   6     2264.89     2179.24     65.96 o 
   3   6   6      711.01      709.95     50.42 o 
   4   6   6     8287.32     8691.10    151.68 o 
   5   6   6        6.05       38.04     14.40 o 
   6   6   6      674.04      731.44     75.94 o 
   7   6   6        4.32       80.92     20.53 o 
  -8   7   6      605.31      554.80     59.96 o 
  -7   7   6      694.29      669.82     65.65 o 
  -6   7   6      129.51      128.08     29.83 o 
  -5   7   6     3119.16     3116.92     78.00 o 
  -4   7   6        1.65       29.28     12.20 o 
  -3   7   6     1880.16     1920.50     41.56 o 
  -2   7   6    37151.29    36548.91    392.57 o 
  -1   7   6     2309.90     2454.70     33.65 o 
   0   7   6    24650.37    24721.90    172.58 o 
   1   7   6      459.11      346.08     30.46 o 
   2   7   6     2175.21     2085.64     46.12 o 
   3   7   6     5541.62     5670.83     79.37 o 
   4   7   6      212.58      286.96     31.13 o 
   5   7   6      492.04      453.47     53.10 o 
   6   7   6     3766.52     3601.25    123.65 o 
   7   7   6        3.37       35.57     25.34 o 
  -8   8   6      513.51      454.62     58.30 o 
  -7   8   6      419.52      369.15     51.21 o 
  -6   8   6      653.39      628.72     49.16 o 
  -5   8   6     1155.05     1277.71     54.12 o 
  -4   8   6        6.02       43.52     15.79 o 
  -3   8   6    12872.02    13102.53    105.71 o 
  -2   8   6      379.68      371.90     30.26 o 
  -1   8   6      743.25      761.63     26.08 o 
   0   8   6     2571.55     2589.28     53.98 o 
   1   8   6     5812.35     5843.13     96.22 o 
   2   8   6       18.26       22.80     13.40 o 
   3   8   6     1113.03     1142.68     77.31 o 
   4   8   6      510.34      526.00     48.65 o 
   5   8   6      931.36      981.48     77.09 o 
   6   8   6      430.82      415.51     46.30 o 
   7   8   6      158.28      144.15     55.23 o 
  -7   9   6      472.71      481.14     47.30 o 
  -6   9   6      118.25       89.53     28.66 o 
  -5   9   6     9843.77     9876.29    164.47 o 
  -4   9   6      929.58      903.87     53.70 o 
  -3   9   6       97.11      175.35     17.68 o 
  -2   9   6      268.08      269.64     18.87 o 
  -1   9   6     5928.40     6176.17     77.48 o 
   0   9   6     1945.61     2004.47     43.73 o 
   1   9   6    10816.84    11016.58    106.34 o 
   2   9   6     3963.71     4075.68     47.76 o 
   3   9   6    13593.74    13954.22    311.15 o 
   4   9   6      247.23      304.41     39.23 o 
   5   9   6      201.48      238.67     30.61 o 
   6   9   6      209.01      194.33     29.65 o 
   7   9   6      121.16      108.72     28.38 o 
  -7  10   6      300.63      239.12     40.31 o 
  -6  10   6       69.62       36.11     16.05 o 
  -5  10   6      368.14      335.73     43.14 o 
  -4  10   6        9.44        7.00      5.68 o 
  -3  10   6     7871.86     7841.62    230.78 o 
  -2  10   6       17.95       12.57      9.80 o 
  -1  10   6      745.56      704.26     35.18 o 
   0  10   6       53.84       59.98      9.86 o 
   1  10   6     9625.39     9526.22    100.01 o 
   2  10   6      586.05      535.97     28.50 o 
   3  10   6     1512.23     1531.75     46.84 o 
   4  10   6        1.27       39.23     12.85 o 
   5  10   6      433.84      426.11     55.10 o 
   6  10   6       21.19       51.87     24.83 o 
   7  10   6      255.24      229.74     49.56 o 
  -7  11   6       27.02       50.10     35.16 o 
  -6  11   6      350.59      428.35     58.70 o 
  -5  11   6     1148.36     1228.37     53.29 o 
  -4  11   6       73.24       46.34     20.93 o 
  -3  11   6      634.63      628.40     32.99 o 
  -2  11   6     4336.14     4248.34    103.36 o 
  -1  11   6       38.56       22.81     16.57 o 
   0  11   6      860.81      774.66     47.11 o 
   1  11   6     2034.12     1953.58     59.56 o 
   2  11   6      334.04      358.28     40.29 o 
   3  11   6     1738.12     1825.72     52.25 o 
   4  11   6        0.74       30.25     11.68 o 
   5  11   6       75.24      110.41     16.47 o 
   6  11   6      364.77      383.87     52.56 o 
  -7  12   6       17.97       46.33     17.62 o 
  -6  12   6      215.96      219.48     30.00 o 
  -5  12   6      165.72      169.89     41.39 o 
  -4  12   6     2184.39     2157.89     74.65 o 
  -3  12   6       10.92       22.07     13.59 o 
  -2  12   6      118.46      119.82     23.30 o 
  -1  12   6      289.88      372.93     54.76 o 
   0  12   6    12442.55    12565.58    215.81 o 
   1  12   6     1011.47      925.93     40.86 o 
   2  12   6       10.78       33.24     13.77 o 
   3  12   6      372.80      382.51     38.55 o 
   4  12   6     2855.22     2964.82     83.44 o 
   5  12   6        7.77       30.19     11.41 o 
   6  12   6       40.01       68.29     48.59 o 
  -6  13   6      347.12      325.14     47.65 o 
  -5  13   6        0.26       15.68     18.81 o 
  -4  13   6        8.22       19.60     20.21 o 
  -3  13   6      125.31      102.82     16.75 o 
  -2  13   6     3828.79     3878.42     75.95 o 
  -1  13   6      296.84      382.57     67.52 o 
   0  13   6      442.58      428.25     69.88 o 
   1  13   6     1005.72     1034.92     37.32 o 
   2  13   6     4538.57     4343.70     86.25 o 
   3  13   6        9.79       38.22     14.08 o 
   4  13   6      112.36       92.83     18.65 o 
   5  13   6        7.87       41.63     26.53 o 
   6  13   6      270.82      298.62     50.66 o 
  -6  14   6       37.64       39.82     13.09 o 
  -5  14   6       13.54       61.58     15.80 o 
  -4  14   6      346.24      374.21     62.29 o 
  -3  14   6      794.03      809.57     47.83 o 
  -2  14   6        5.15       26.21     15.06 o 
  -1  14   6       97.12       55.05     18.97 o 
   0  14   6       14.20       63.84     17.39 o 
   1  14   6      514.60      509.03     56.42 o 
   2  14   6       61.16       93.28     19.03 o 
   3  14   6       51.21       51.01     16.76 o 
   4  14   6       31.67       20.49     17.83 o 
   5  14   6       68.97       71.38     27.64 o 
  -5  15   6      240.50      190.64     37.54 o 
  -4  15   6       12.05       25.06     45.66 o 
  -3  15   6      439.90      387.36     61.01 o 
  -2  15   6     1044.67     1195.91     50.07 o 
  -1  15   6     3346.07     3547.14     92.68 o 
   0  15   6      323.93      271.56     33.49 o 
   1  15   6      707.84      657.48     49.87 o 
   2  15   6      550.81      550.49     71.77 o 
   3  15   6      841.76      904.63     49.23 o 
   4  15   6       15.23       35.91     19.63 o 
   5  15   6      287.22      342.60     53.42 o 
  -5  16   6        0.36       32.98     23.20 o 
  -4  16   6       75.62       43.55     21.05 o 
  -3  16   6      440.10      373.86     55.91 o 
  -2  16   6       42.10       42.44     20.08 o 
  -1  16   6      729.28      820.29     50.70 o 
   0  16   6      302.26      336.61     57.63 o 
   1  16   6      946.36      875.55     58.22 o 
   2  16   6       64.18       80.48     26.10 o 
   3  16   6      483.41      450.35     63.26 o 
   4  16   6       90.32       95.74     24.54 o 
  -4  17   6        1.98       45.81     25.74 o 
  -3  17   6      163.19      190.48     30.13 o 
  -2  17   6       17.60       21.22     16.40 o 
  -1  17   6      127.74      115.72     19.29 o 
   0  17   6      444.63      496.19     59.22 o 
   1  17   6       30.48       55.79     20.86 o 
   2  17   6      385.52      330.90     57.64 o 
   3  17   6      127.43      104.72     27.63 o 
   4  17   6      189.53      170.10     39.62 o 
  -4  18   6      304.27      235.60     55.76 o 
  -3  18   6      325.98      281.55     69.27 o 
  -2  18   6       56.30       43.17     13.97 o 
  -1  18   6       67.11       66.35     21.87 o 
   0  18   6      852.01      721.13     53.15 o 
   1  18   6      320.92      286.23     43.82 o 
   2  18   6        3.66       58.00     18.94 o 
   3  18   6        1.45       38.53     15.55 o 
  -3  19   6      138.06       95.44     27.32 o 
  -2  19   6       28.40       22.07     16.22 o 
  -1  19   6       41.96       58.30     23.76 o 
   0  19   6      205.70      245.60     46.98 o 
   1  19   6      710.38      693.08     92.66 o 
   2  19   6     1214.00     1339.98    120.26 o 
  -1  20   6       72.20       45.14     18.60 o 
   0  20   6        1.33       53.30     19.67 o 
  -8   1   7        0.04       36.85     14.09 o 
  -7   1   7       97.76       81.26     21.08 o 
  -6   1   7      128.80      150.94     15.21 o 
  -5   1   7      119.12      126.45     14.07 o 
  -4   1   7      168.52      170.75     12.74 o 
  -3   1   7     3995.06     3779.43     35.98 o 
  -2   1   7     5084.12     5203.40     39.99 o 
  -1   1   7       14.13       23.24      3.97 o 
   0   1   7     4417.12     4446.59     46.62 o 
   1   1   7    10928.40    10883.73     80.07 o 
   2   1   7     2993.24     3118.92     77.18 o 
   3   1   7        0.18       24.96      8.91 o 
   4   1   7      688.41      720.06     28.00 o 
   5   1   7      839.88      740.63     49.34 o 
   6   1   7      360.37      351.93     58.47 o 
   7   1   7       73.44       47.89     14.13 o 
  -8   2   7       28.65       36.30     15.82 o 
  -7   2   7      284.29      305.95     33.46 o 
  -6   2   7      420.01      408.79     38.51 o 
  -5   2   7      202.32      191.67     17.74 o 
  -4   2   7      619.80      616.58     20.10 o 
  -3   2   7      634.85      612.12     20.61 o 
  -2   2   7     6786.05     6684.24     46.56 o 
  -1   2   7    22350.46    22513.61    163.89 o 
   0   2   7     5559.16     5654.80     25.57 o 
   1   2   7     4198.46     4412.24     53.53 o 
   2   2   7     1857.85     1813.25     30.01 o 
   3   2   7     3990.70     4154.54     72.95 o 
   4   2   7      761.68      758.73     57.55 o 
   5   2   7        3.13       30.99     18.82 o 
   6   2   7       69.10       71.10     21.95 o 
   7   2   7      274.21      251.62     33.80 o 
  -8   3   7       30.52       35.65     17.18 o 
  -7   3   7        0.36       28.48     13.44 o 
  -6   3   7      114.77       90.69     21.51 o 
  -5   3   7      619.93      538.50     26.83 o 
  -4   3   7        5.99       20.68      5.97 o 
  -3   3   7     1873.21     1786.24     21.31 o 
  -2   3   7        8.37       16.56      4.27 o 
  -1   3   7     1125.16     1101.96     14.03 o 
   0   3   7     4495.30     4651.33     45.71 o 
   1   3   7      234.80      351.24     20.00 o 
   2   3   7     3288.24     3302.57     55.72 o 
   3   3   7       43.43       32.10     23.12 o 
   4   3   7      783.16      785.58     33.94 o 
   5   3   7     1271.37     1173.63     42.90 o 
   6   3   7       25.01       27.82     12.49 o 
   7   3   7       96.77      115.02     26.38 o 
  -8   4   7       69.34       95.51     26.50 o 
  -7   4   7      215.87      245.31     31.73 o 
  -6   4   7      874.06      907.91     43.72 o 
  -5   4   7      825.79      931.39     38.66 o 
  -4   4   7     7873.01     7834.65     77.33 o 
  -3   4   7      663.67      682.10     13.87 o 
  -2   4   7     1674.34     1514.00     19.03 o 
  -1   4   7      494.34      623.97     15.45 o 
   0   4   7     3074.32     3015.56     39.11 o 
   1   4   7     3024.20     3157.40     51.29 o 
   2   4   7    12329.33    12623.26    120.57 o 
   3   4   7     3068.41     3073.51     85.49 o 
   4   4   7     2964.09     2845.34     83.79 o 
   5   4   7      250.13      235.61     27.65 o 
   6   4   7        8.34       29.74     11.03 o 
   7   4   7       22.64       38.53     12.88 o 
  -8   5   7       46.86       56.38     15.69 o 
  -7   5   7       13.13       44.37     14.71 o 
  -6   5   7     1750.39     1648.56     43.15 o 
  -5   5   7      133.04      121.57     17.22 o 
  -4   5   7      696.96      726.74     25.84 o 
  -3   5   7       46.17       51.64      6.02 o 
  -2   5   7     8346.74     8551.27     56.51 o 
  -1   5   7     6114.25     6491.90     50.87 o 
   0   5   7     7405.03     7043.85     51.97 o 
   1   5   7     9412.00     9413.81    100.82 o 
   2   5   7    14703.03    14874.16    150.13 o 
   3   5   7      433.14      466.50     43.75 o 
   4   5   7      287.86      311.01     33.98 o 
   5   5   7      192.63      168.67     31.51 o 
   6   5   7       17.25       68.44     23.16 o 
   7   5   7      245.90      214.23     44.83 o 
  -8   6   7        1.00       32.12     12.93 o 
  -7   6   7      674.69      627.18     61.42 o 
  -6   6   7     1266.18     1255.43     34.33 o 
  -5   6   7       85.34       63.57     17.87 o 
  -4   6   7     6665.40     6776.93     71.33 o 
  -3   6   7      695.14      688.17     23.52 o 
  -2   6   7     1170.54     1113.42     17.28 o 
  -1   6   7     5907.09     5794.60     56.63 o 
   0   6   7       79.09      114.01      9.89 o 
   1   6   7     5604.93     5548.56     80.40 o 
   2   6   7     2730.87     2621.96     73.78 o 
   3   6   7       85.33       71.33     18.85 o 
   4   6   7     1828.36     1825.58     95.17 o 
   5   6   7      154.44       99.67     28.85 o 
   6   6   7        1.90       51.08     17.16 o 
   7   6   7      118.11      122.99     43.72 o 
  -8   7   7        0.06       11.17     16.29 o 
  -7   7   7      378.63      410.06     43.05 o 
  -6   7   7      675.94      726.06     52.12 o 
  -5   7   7       32.56       44.71     11.89 o 
  -4   7   7      725.82      723.52     28.17 o 
  -3   7   7     8183.87     8094.98     85.99 o 
  -2   7   7      190.31      233.35     22.84 o 
  -1   7   7     2836.55     2745.32     35.36 o 
   0   7   7      509.11      531.56     19.28 o 
   1   7   7     3706.01     3411.32     67.62 o 
   2   7   7     2510.70     2453.29     88.85 o 
   3   7   7      323.94      326.39     60.45 o 
   4   7   7     2092.93     2029.49     57.98 o 
   5   7   7     3922.25     4063.59    127.93 o 
   6   7   7      102.20       63.24     18.23 o 
   7   7   7      607.59      448.07     83.61 o 
  -7   8   7     1021.68     1030.04     57.46 o 
  -6   8   7      813.05      801.07     54.13 o 
  -5   8   7      176.76      176.55     21.11 o 
  -4   8   7     3664.20     3563.13     60.14 o 
  -3   8   7      816.09      824.41     17.87 o 
  -2   8   7     7940.92     7990.81     74.06 o 
  -1   8   7    30790.15    30334.41    496.67 o 
   0   8   7     3895.85     4000.75     53.37 o 
   1   8   7     8083.51     8166.76     87.00 o 
   2   8   7        1.65       19.71     12.26 o 
   3   8   7     2604.50     2579.69     81.38 o 
   4   8   7      512.65      508.16     54.60 o 
   5   8   7       62.43       93.52     16.56 o 
   6   8   7       57.07       75.93     17.91 o 
   7   8   7      417.90      340.85     51.89 o 
  -7   9   7      355.72      322.37     55.32 o 
  -6   9   7      821.05      786.50     34.30 o 
  -5   9   7       79.41       54.48     20.89 o 
  -4   9   7      170.88      189.48     26.30 o 
  -3   9   7     5558.43     5500.95     77.71 o 
  -2   9   7      492.11      529.28     25.43 o 
  -1   9   7     4134.81     4197.44     56.32 o 
   0   9   7     3765.30     3814.05     59.95 o 
   1   9   7        1.92       26.02      8.79 o 
   2   9   7     5655.51     5813.19    221.87 o 
   3   9   7      770.67      808.48     68.34 o 
   4   9   7     2134.17     2180.87    106.61 o 
   5   9   7     1875.46     1777.84     66.97 o 
   6   9   7        0.66       21.53     17.15 o 
   7   9   7      292.29      296.35     85.83 o 
  -7  10   7      702.52      533.52     81.83 o 
  -6  10   7     1299.30     1422.37     56.13 o 
  -5  10   7      549.00      547.82     63.12 o 
  -4  10   7    10934.72    11135.00    189.42 o 
  -3  10   7     1738.14     1692.22     55.92 o 
  -2  10   7       22.66       44.30     12.87 o 
  -1  10   7      975.12      890.95     27.31 o 
   0  10   7     2200.60     2272.94    117.33 o 
   1  10   7     6457.50     6662.26     89.11 o 
   2  10   7     6602.96     6696.87    123.60 o 
   3  10   7     1106.26     1167.84     54.18 o 
   4  10   7     5801.60     5961.74    124.96 o 
   5  10   7       14.41       38.90     10.75 o 
   6  10   7        0.93       63.01     17.53 o 
  -7  11   7       89.37       83.43     22.91 o 
  -6  11   7     1913.47     1919.29     86.21 o 
  -5  11   7      215.69      204.31     39.67 o 
  -4  11   7      108.59      158.56     38.87 o 
  -3  11   7       36.16       81.96     19.12 o 
  -2  11   7     4622.74     4506.47     92.55 o 
  -1  11   7     3078.45     3105.83     88.98 o 
   0  11   7     9376.61     9715.48    138.28 o 
   1  11   7     2172.07     2143.00     55.71 o 
   2  11   7    15639.32    15827.38    224.86 o 
   3  11   7      453.72      497.36     53.79 o 
   4  11   7        0.18       12.17     17.64 o 
   5  11   7      319.72      305.81     35.15 o 
   6  11   7        4.39       37.20     21.58 o 
  -6  12   7     1067.56      998.76     51.56 o 
  -5  12   7      186.45      178.85     29.48 o 
  -4  12   7     9034.40     9352.55    257.36 o 
  -3  12   7     1757.28     1835.74     43.52 o 
  -2  12   7      959.71      864.43     43.27 o 
  -1  12   7     6416.46     6717.62    220.36 o 
   0  12   7       34.61       65.73     13.81 o 
   1  12   7     3472.41     3541.53     78.78 o 
   2  12   7     2429.19     2517.26     59.02 o 
   3  12   7       62.19       53.03     16.37 o 
   4  12   7     1995.09     2098.17     64.21 o 
   5  12   7       68.46       56.77     15.58 o 
   6  12   7        2.72       48.46     20.07 o 
  -6  13   7      337.10      320.32     50.14 o 
  -5  13   7       23.30       43.87     26.47 o 
  -4  13   7      362.27      308.64     52.58 o 
  -3  13   7     5587.69     5656.06    157.69 o 
  -2  13   7      104.55      117.11     15.07 o 
  -1  13   7     2974.49     2860.15     77.12 o 
   0  13   7      538.53      542.88     65.43 o 
   1  13   7      329.48      420.45     45.02 o 
   2  13   7     1189.50     1246.30     67.12 o 
   3  13   7       69.31       41.01     16.74 o 
   4  13   7      549.89      508.25     67.39 o 
   5  13   7     2528.26     2549.83     87.91 o 
  -6  14   7      885.63      720.28     98.30 o 
  -5  14   7       55.53      106.46     18.22 o 
  -4  14   7     1639.55     1736.97     63.10 o 
  -3  14   7      220.85      252.32     37.80 o 
  -2  14   7     2629.09     2713.24     95.45 o 
  -1  14   7    10154.63    10546.08    133.40 o 
   0  14   7      650.70      691.75     61.15 o 
   1  14   7     3769.78     3583.12     77.62 o 
   2  14   7      473.81      456.93     49.93 o 
   3  14   7      821.59      891.49     76.18 o 
   4  14   7      380.13      438.29     42.29 o 
   5  14   7       24.69       71.23     22.32 o 
  -5  15   7      195.64      163.86     41.34 o 
  -4  15   7       41.46       44.59     21.55 o 
  -3  15   7     2250.89     2328.36     76.68 o 
  -2  15   7       30.23       39.00     16.97 o 
  -1  15   7     1456.10     1465.92     76.38 o 
   0  15   7     1500.44     1477.55     66.28 o 
   1  15   7      295.71      323.39     42.37 o 
   2  15   7     2212.96     2252.06     84.45 o 
   3  15   7      120.26      166.40     30.62 o 
   4  15   7      477.25      466.37     58.70 o 
   5  15   7     1175.02     1153.56     91.98 o 
  -5  16   7      480.82      347.27     76.97 o 
  -4  16   7     2992.71     3074.13     89.20 o 
  -3  16   7      221.03      197.47     40.35 o 
  -2  16   7       10.71       40.21     18.43 o 
  -1  16   7     1201.54     1275.24     42.67 o 
   0  16   7      356.99      319.14     44.43 o 
   1  16   7     1668.72     1762.56     97.96 o 
   2  16   7     1882.57     1879.33     69.43 o 
   3  16   7      123.34      132.57     30.06 o 
   4  16   7     1083.35     1096.33     89.22 o 
  -4  17   7      125.92      108.49     26.08 o 
  -3  17   7       86.44       60.66     19.40 o 
  -2  17   7     1234.39     1116.25     95.70 o 
  -1  17   7      719.86      635.73     61.00 o 
   0  17   7     2604.98     2894.37     89.78 o 
   1  17   7     1007.90      759.77     46.54 o 
   2  17   7     2748.31     2935.32     78.17 o 
   3  17   7        2.22       39.14     15.74 o 
  -3  18   7      235.19      178.57     50.82 o 
  -2  18   7       53.18       62.66     14.90 o 
  -1  18   7      675.30      794.81     52.80 o 
   0  18   7       51.74       64.57     16.43 o 
   1  18   7      702.11      806.70    110.21 o 
   2  18   7      834.13      765.26     81.22 o 
   3  18   7        7.76        7.75     16.76 o 
  -2  19   7        9.31       41.45     18.80 o 
  -1  19   7      328.57      290.05     44.07 o 
   0  19   7      172.59      166.08     36.06 o 
   1  19   7      225.54      213.05     32.92 o 
   2  19   7      255.60      228.25     49.39 o 
  -8   0   8     1112.17      959.44    142.56 o 
  -7   0   8      982.62     1034.93     47.85 o 
  -6   0   8     2096.04     2173.15     66.64 o 
  -5   0   8     8475.71     8726.92    349.34 o 
  -4   0   8     6816.33     7208.23    149.24 o 
  -3   0   8     9819.41     9862.28     99.55 o 
  -2   0   8   102855.77    97399.73    515.60 o 
  -1   0   8     8559.02     8758.94    118.33 o 
   0   0   8    15896.70    16216.09    161.27 o 
   1   0   8    10200.39    10453.02    107.49 o 
   2   0   8     4302.46     4126.83     71.75 o 
   3   0   8    20221.09    20818.24    228.05 o 
   4   0   8     5112.04     5215.42    108.52 o 
   5   0   8     7233.27     7053.45    192.96 o 
   6   0   8     5818.08     5512.29    159.74 o 
   7   0   8       40.20       59.97     30.20 o 
  -8   1   8     3244.03     3415.69     82.88 o 
  -7   1   8        8.89       48.58     13.23 o 
  -6   1   8      683.03      705.18     38.17 o 
  -5   1   8     2128.90     2193.96     64.11 o 
  -4   1   8     4854.16     4799.54     52.63 o 
  -3   1   8     9009.12     8828.11     64.12 o 
  -2   1   8       52.78      151.58     26.87 o 
  -1   1   8       48.49       58.06     27.70 o 
   0   1   8    28964.33    27799.68    208.56 o 
   1   1   8     3898.06     3793.69     44.14 o 
   2   1   8      115.16      172.16     20.70 o 
   3   1   8       95.98       81.47     18.36 o 
   4   1   8     7419.46     7255.51    116.20 o 
   5   1   8      294.26      342.35     41.07 o 
   6   1   8      134.47      147.53     27.70 o 
   7   1   8      328.40      219.80     47.54 o 
  -8   2   8      333.33      368.37     53.15 o 
  -7   2   8     2466.02     2584.39     73.99 o 
  -6   2   8      176.98      149.04     20.18 o 
  -5   2   8    24821.17    25570.03    277.22 o 
  -4   2   8     3157.92     3049.31     46.51 o 
  -3   2   8      518.59      559.49     13.97 o 
  -2   2   8    33158.42    33049.25    242.87 o 
  -1   2   8      179.47      221.46     14.93 o 
   0   2   8    21214.96    21045.40    138.15 o 
   1   2   8    44277.40    42408.06    327.37 o 
   2   2   8     5856.89     6357.71     80.64 o 
   3   2   8    21077.98    22271.69    227.44 o 
   4   2   8     2287.33     2296.66     69.32 o 
   5   2   8       10.06       23.24     13.12 o 
   6   2   8     2962.57     3001.94     66.58 o 
   7   2   8       53.57       52.82     18.31 o 
  -8   3   8     1283.07     1406.99     72.03 o 
  -7   3   8      829.35      718.70     59.14 o 
  -6   3   8     1755.69     1603.39     64.21 o 
  -5   3   8     9800.08    10394.56    146.97 o 
  -4   3   8      143.24      150.33     12.59 o 
  -3   3   8    17586.54    17596.31    114.33 o 
  -2   3   8      120.02      141.22     11.79 o 
  -1   3   8    15562.35    15853.49    143.07 o 
   0   3   8       75.23      158.71     24.50 o 
   1   3   8    11318.41    11698.98     79.20 o 
   2   3   8     3011.68     3082.01     55.31 o 
   3   3   8     8995.60     9282.71    133.29 o 
   4   3   8      360.33      345.42     18.80 o 
   5   3   8     1193.93     1280.75     42.92 o 
   6   3   8      965.27      979.18     49.51 o 
   7   3   8     1063.25      964.08     60.22 o 
  -8   4   8      394.23      351.92     49.42 o 
  -7   4   8     2194.23     2076.64     94.23 o 
  -6   4   8       97.18       65.95     22.18 o 
  -5   4   8    11663.53    11671.96    198.11 o 
  -4   4   8     2118.27     1983.90     40.08 o 
  -3   4   8       13.40       57.42      6.49 o 
  -2   4   8    19187.99    19499.69    107.40 o 
  -1   4   8     1011.83     1034.42     16.99 o 
   0   4   8    29154.84    30287.67    401.05 o 
   1   4   8    53506.23    53598.29    588.83 o 
   2   4   8     3898.86     3787.83     75.30 o 
   3   4   8    16655.13    17257.23    187.99 o 
   4   4   8     1110.92     1095.90     37.77 o 
   5   4   8       92.97       87.60     22.16 o 
   6   4   8     2228.89     2291.77     98.54 o 
   7   4   8       27.13       59.32     28.93 o 
  -8   5   8     1609.65     1886.98    103.78 o 
  -7   5   8       52.84       53.16     13.34 o 
  -6   5   8      730.88      744.03     31.71 o 
  -5   5   8     1992.23     2061.57     51.26 o 
  -4   5   8     3437.34     3353.17     67.23 o 
  -3   5   8     3876.26     3724.43     54.22 o 
  -2   5   8       84.69       85.30     20.91 o 
  -1   5   8      452.68      406.48     22.81 o 
   0   5   8    16606.29    15775.13    104.67 o 
   1   5   8     2160.03     2152.24    102.11 o 
   2   5   8     1228.96     1230.02     34.61 o 
   3   5   8      128.09      151.15     22.84 o 
   4   5   8     5801.21     5954.13    111.16 o 
   5   5   8        0.93       22.69     10.00 o 
   6   5   8       66.23       52.35     20.55 o 
   7   5   8      150.12      100.78     22.31 o 
  -8   6   8      471.42      379.32     61.77 o 
  -7   6   8      874.90      814.62     64.98 o 
  -6   6   8     1280.86     1341.64     47.18 o 
  -5   6   8     2951.53     2966.36     60.62 o 
  -4   6   8     1046.96     1060.68     38.81 o 
  -3   6   8     5166.85     5118.04     44.38 o 
  -2   6   8    62603.61    64354.81    426.89 o 
  -1   6   8     7004.52     7176.35     72.03 o 
   0   6   8     5387.35     5320.17     71.75 o 
   1   6   8     2504.82     2421.32     46.62 o 
   2   6   8     4001.91     3713.09     67.62 o 
   3   6   8     2428.75     2492.03     80.78 o 
   4   6   8     1633.62     1548.08     63.79 o 
   5   6   8     2294.35     2225.87     91.53 o 
   6   6   8     4152.96     4342.03    108.52 o 
   7   6   8       18.43       42.66     21.01 o 
  -7   7   8        4.54       16.69     10.04 o 
  -6   7   8      979.57      837.77     33.02 o 
  -5   7   8     1619.00     1694.68     65.49 o 
  -4   7   8     4474.35     4540.05     66.73 o 
  -3   7   8     1168.63     1077.19     39.14 o 
  -2   7   8       71.64       86.74     14.38 o 
  -1   7   8     1376.55     1352.92     36.28 o 
   0   7   8    14268.94    14657.08    131.91 o 
   1   7   8      447.02      534.87     31.17 o 
   2   7   8        7.24       23.69     16.24 o 
   3   7   8        0.40       39.31     13.64 o 
   4   7   8     6557.26     6685.73    131.95 o 
   5   7   8        6.81       35.45     16.66 o 
   6   7   8        3.44       29.19     16.01 o 
   7   7   8       12.69       18.53     19.58 o 
  -7   8   8      873.68      851.89     42.89 o 
  -6   8   8        0.56       29.72     10.43 o 
  -5   8   8     4023.54     4095.62    141.60 o 
  -4   8   8      130.78      126.94     21.76 o 
  -3   8   8      145.46      139.37     13.51 o 
  -2   8   8     8214.66     8118.47     81.27 o 
  -1   8   8        5.98        4.68     12.57 o 
   0   8   8     3522.78     3562.86     71.84 o 
   1   8   8    16158.55    16731.22    147.52 o 
   2   8   8      272.84      298.74     36.88 o 
   3   8   8     4971.41     5101.58    136.74 o 
   4   8   8       83.85       86.43     16.32 o 
   5   8   8        4.63       16.14     15.89 o 
   6   8   8      829.80      736.06     91.07 o 
   7   8   8        0.11       36.17     17.94 o 
  -7   9   8      452.97      369.30     58.02 o 
  -6   9   8      163.12      185.52     32.24 o 
  -5   9   8     3082.14     3386.55    162.97 o 
  -4   9   8      225.73      252.38     25.06 o 
  -3   9   8     4670.55     4728.28    149.20 o 
  -2   9   8       14.67       33.05     13.70 o 
  -1   9   8     7165.71     7227.02     92.63 o 
   0   9   8      260.32      278.74     23.55 o 
   1   9   8     3748.26     3642.97     87.05 o 
   2   9   8      455.26      467.41     53.92 o 
   3   9   8     4507.53     4497.45    129.24 o 
   4   9   8       73.99       93.89     20.47 o 
   5   9   8      248.53      183.18     29.92 o 
   6   9   8      145.79      136.43     26.95 o 
  -7  10   8      333.28      257.45     48.66 o 
  -6  10   8        6.78       11.63     16.59 o 
  -5  10   8     2100.73     2053.98     58.66 o 
  -4  10   8      125.58      101.98     28.51 o 
  -3  10   8      506.87      512.15     46.98 o 
  -2  10   8      745.40      743.31     31.52 o 
  -1  10   8     1141.58     1123.52     59.74 o 
   0  10   8     4272.33     4283.67     48.26 o 
   1  10   8    11344.03    11618.38    176.24 o 
   2  10   8     1048.03     1087.12     44.39 o 
   3  10   8     1294.02     1346.54     69.29 o 
   4  10   8      152.48      172.86     27.85 o 
   5  10   8      349.41      299.60     42.12 o 
   6  10   8      164.97      145.58     34.96 o 
  -7  11   8       94.44       92.77     26.35 o 
  -6  11   8        0.34       36.13     19.18 o 
  -5  11   8      128.16       93.36     21.37 o 
  -4  11   8      695.14      656.61     75.93 o 
  -3  11   8      542.00      531.48     50.16 o 
  -2  11   8      141.89      155.38     27.80 o 
  -1  11   8      579.55      635.41     43.84 o 
   0  11   8     1361.70     1303.94     51.95 o 
   1  11   8      509.71      534.57     43.79 o 
   2  11   8       45.24       31.70     15.11 o 
   3  11   8        4.35       11.50     17.35 o 
   4  11   8      688.14      635.64     75.45 o 
   5  11   8        9.93       28.79     11.97 o 
   6  11   8        0.07       35.79     19.19 o 
  -6  12   8      436.63      383.48     65.27 o 
  -5  12   8       70.17       42.90     16.51 o 
  -4  12   8      100.89      118.71     24.39 o 
  -3  12   8      108.11       84.49     16.05 o 
  -2  12   8     8502.82     8662.00    144.67 o 
  -1  12   8      608.41      567.81     41.98 o 
   0  12   8      118.44      124.13     26.50 o 
   1  12   8      257.12      233.75     26.81 o 
   2  12   8     3185.22     3362.11     76.20 o 
   3  12   8       80.27       64.21     18.54 o 
   4  12   8      107.28      151.56     27.70 o 
   5  12   8       41.39       48.51     21.68 o 
   6  12   8      333.01      244.63     53.93 o 
  -6  13   8       41.45       34.26     18.45 o 
  -5  13   8        5.04       59.62     26.92 o 
  -4  13   8      971.98     1096.26     68.24 o 
  -3  13   8       18.50       31.04     14.84 o 
  -2  13   8        0.35       20.50     12.25 o 
  -1  13   8      773.71      851.70     82.84 o 
   0  13   8     4417.56     4238.22    109.46 o 
   1  13   8        8.92       42.45     16.41 o 
   2  13   8      686.89      811.27     78.68 o 
   3  13   8       56.34       34.93     13.29 o 
   4  13   8      859.05      828.90     72.02 o 
   5  13   8        0.13       36.13     22.07 o 
  -6  14   8      160.01       99.66     32.86 o 
  -5  14   8      105.32       82.21     37.61 o 
  -4  14   8        8.66       40.46     15.90 o 
  -3  14   8      383.75      386.34     46.33 o 
  -2  14   8        0.17       37.94      9.64 o 
  -1  14   8       94.56      134.08     33.87 o 
   0  14   8       40.20       33.72     17.61 o 
   1  14   8      550.82      537.81     65.57 o 
   2  14   8       11.18       37.77     13.04 o 
   3  14   8       24.28       58.93     17.95 o 
   4  14   8       18.81       33.83     11.38 o 
   5  14   8       75.31       71.61     29.33 o 
  -5  15   8       91.04       84.25     27.67 o 
  -4  15   8       48.38       42.41     20.00 o 
  -3  15   8      190.09      172.12     32.72 o 
  -2  15   8       81.59      111.32     37.51 o 
  -1  15   8     2676.47     2616.88     68.82 o 
   0  15   8     1230.01     1261.06     71.97 o 
   1  15   8      672.37      701.28     61.78 o 
   2  15   8        0.01       25.18     16.30 o 
   3  15   8      801.87      810.08     72.39 o 
   4  15   8       31.90       37.04     12.25 o 
  -5  16   8        3.71       46.99     17.62 o 
  -4  16   8       46.71       91.32     29.44 o 
  -3  16   8     1066.60     1228.66     82.48 o 
  -2  16   8      336.89      346.20     52.24 o 
  -1  16   8      485.74      449.18     52.73 o 
   0  16   8       31.77       56.69     16.98 o 
   1  16   8      664.72      697.10     68.87 o 
   2  16   8       15.56       45.11     31.70 o 
   3  16   8        5.31       36.64     20.94 o 
   4  16   8       62.48       69.12     21.15 o 
  -4  17   8      130.82      100.26     30.93 o 
  -3  17   8       85.41       62.11     29.55 o 
  -2  17   8       15.59       45.14     17.42 o 
  -1  17   8       93.84      105.29     19.68 o 
   0  17   8       17.85       62.21     17.63 o 
   1  17   8       12.73       32.27     14.95 o 
   2  17   8        3.43       38.58     16.29 o 
   3  17   8       36.17       39.55     14.84 o 
  -3  18   8        0.02       23.94     12.32 o 
  -2  18   8      148.07      110.39     18.52 o 
  -1  18   8        0.16       22.55     13.93 o 
   0  18   8      401.33      409.81     65.15 o 
   1  18   8      486.99      465.99     63.39 o 
   2  18   8      942.73      898.97     73.61 o 
  -2  19   8       10.32       28.39     21.23 o 
  -1  19   8       61.11       79.54     18.01 o 
   0  19   8      263.65      222.85     42.95 o 
   1  19   8      105.05       83.00     19.66 o 
  -8   1   9        1.43       32.37     16.36 o 
  -7   1   9       99.47      114.84     20.35 o 
  -6   1   9       38.32       32.34      8.70 o 
  -5   1   9      231.95      221.94     27.69 o 
  -4   1   9       63.76       82.29     10.14 o 
  -3   1   9     1491.79     1516.41     18.88 o 
  -2   1   9     7340.48     7355.05     82.73 o 
  -1   1   9    11304.46    11471.15    122.10 o 
   0   1   9     2687.97     2828.40     33.06 o 
   1   1   9      600.73      640.66     24.41 o 
   2   1   9     1642.77     1758.31     37.31 o 
   3   1   9     1894.64     1917.05     64.63 o 
   4   1   9      150.36      130.14     21.76 o 
   5   1   9        7.47       43.24     14.65 o 
   6   1   9       98.14       95.89     32.91 o 
   7   1   9      188.23      147.31     31.73 o 
  -8   2   9       46.50       52.96     15.95 o 
  -7   2   9      158.08      194.91     31.01 o 
  -6   2   9      398.79      320.63     35.01 o 
  -5   2   9      162.41      174.24     16.91 o 
  -4   2   9     1491.92     1517.04     30.32 o 
  -3   2   9     7455.82     7664.99     59.77 o 
  -2   2   9      505.14      556.91     21.55 o 
  -1   2   9       48.41       69.00      7.77 o 
   0   2   9     4368.08     4121.81     55.09 o 
   1   2   9     6086.97     6060.31     54.10 o 
   2   2   9      413.89      452.80     29.48 o 
   3   2   9     1411.60     1376.28     25.45 o 
   4   2   9     1194.18     1194.63     29.44 o 
   5   2   9     1528.91     1430.65     62.49 o 
   6   2   9        9.72       39.81     19.68 o 
   7   2   9        1.11       32.41     14.66 o 
  -8   3   9       76.76       63.87     18.71 o 
  -7   3   9      674.27      615.62     76.20 o 
  -6   3   9      575.16      611.53     42.95 o 
  -5   3   9       61.56       60.97     12.38 o 
  -4   3   9      970.13      958.90     21.97 o 
  -3   3   9     1283.25     1254.72     21.58 o 
  -2   3   9      246.40      256.62     16.29 o 
  -1   3   9     3875.03     3705.50     42.77 o 
   0   3   9      211.55      219.87     13.60 o 
   1   3   9     3061.29     3093.23     38.94 o 
   2   3   9      111.39       59.96     17.14 o 
   3   3   9      119.80      156.76     27.93 o 
   4   3   9      807.21      828.18     40.35 o 
   5   3   9      226.02      229.67     39.89 o 
   6   3   9      209.30      206.61     41.92 o 
   7   3   9       61.90       71.01     22.99 o 
  -8   4   9       32.02       39.09     20.65 o 
  -7   4   9      106.49       56.01     11.18 o 
  -6   4   9      340.87      265.55     28.85 o 
  -5   4   9        4.89       17.28      7.92 o 
  -4   4   9     1244.67     1179.99     22.79 o 
  -3   4   9        6.15       25.44      8.74 o 
  -2   4   9      709.85      693.44     12.25 o 
  -1   4   9     3538.43     3620.57     38.40 o 
   0   4   9    15510.23    15649.73    112.34 o 
   1   4   9     3735.93     3846.45     44.59 o 
   2   4   9     3968.52     3854.04     70.06 o 
   3   4   9      160.64      191.62     25.88 o 
   4   4   9       62.45       99.14     25.13 o 
   5   4   9       89.24       65.34     16.33 o 
   6   4   9        1.19       14.24     14.99 o 
   7   4   9       99.34       92.76     20.45 o 
  -8   5   9        4.77       39.40     12.57 o 
  -7   5   9      377.46      285.22     32.63 o 
  -6   5   9     2016.86     1996.70     46.63 o 
  -5   5   9      984.27      927.59     35.06 o 
  -4   5   9     8268.43     8173.15    106.26 o 
  -3   5   9      375.00      355.00     23.49 o 
  -2   5   9       68.93      109.69     11.73 o 
  -1   5   9     1105.30     1089.20     19.91 o 
   0   5   9       23.38       30.20      7.92 o 
   1   5   9     4445.33     4192.36     61.02 o 
   2   5   9    12038.64    11803.50    134.09 o 
   3   5   9     1738.16     1851.02     59.99 o 
   4   5   9     1260.03     1257.62     45.41 o 
   5   5   9       68.27       42.74     18.07 o 
   6   5   9       31.20       48.13     16.30 o 
   7   5   9       41.02       69.38     19.76 o 
  -7   6   9      338.03      296.90     35.38 o 
  -6   6   9      221.67      198.67     20.93 o 
  -5   6   9       30.30       52.73     12.98 o 
  -4   6   9       37.79       38.62      8.94 o 
  -3   6   9     1993.43     1859.14     40.15 o 
  -2   6   9       50.00       33.08      7.39 o 
  -1   6   9      784.10      708.95     26.71 o 
   0   6   9     2849.13     2616.55     34.99 o 
   1   6   9       41.37       40.95     13.92 o 
   2   6   9     4095.12     4215.17     71.10 o 
   3   6   9       26.71       43.90     16.40 o 
   4   6   9      183.27      246.61     88.95 o 
   5   6   9      815.09      721.62     69.03 o 
   6   6   9        3.95       33.95     15.75 o 
   7   6   9      183.87      145.86     34.89 o 
  -7   7   9      630.56      560.19     53.06 o 
  -6   7   9     1111.52     1064.76     40.57 o 
  -5   7   9        1.78       25.93      9.72 o 
  -4   7   9     4330.68     4301.76     58.54 o 
  -3   7   9     5399.15     5410.77     71.10 o 
  -2   7   9     7099.46     7248.01     78.96 o 
  -1   7   9    26462.09    27190.37    224.31 o 
   0   7   9      972.19      974.46     31.98 o 
   1   7   9     1066.42     1158.11     45.05 o 
   2   7   9      144.65      156.90     28.42 o 
   3   7   9      767.77      831.62     55.01 o 
   4   7   9     1527.66     1563.69     65.89 o 
   5   7   9      102.03       99.77     24.66 o 
   6   7   9      249.29      239.31     41.46 o 
  -7   8   9      658.18      641.43     63.90 o 
  -6   8   9      113.57       92.65     19.29 o 
  -5   8   9        3.24       33.95     13.56 o 
  -4   8   9      360.64      393.31     35.15 o 
  -3   8   9     9599.94     9704.58    147.60 o 
  -2   8   9      137.44      215.28     25.32 o 
  -1   8   9      610.14      604.22     52.22 o 
   0   8   9      177.33      159.52     23.83 o 
   1   8   9     3329.86     3364.78     90.58 o 
   2   8   9     2517.69     2562.99     76.81 o 
   3   8   9     2837.17     2717.99     69.47 o 
   4   8   9      848.67      851.86     45.54 o 
   5   8   9     2572.01     2725.02     84.32 o 
   6   8   9       56.83       61.82     14.80 o 
  -7   9   9      740.25      594.11     90.23 o 
  -6   9   9     1448.64     1483.52     59.93 o 
  -5   9   9        1.86       28.16     14.13 o 
  -4   9   9     5481.52     5492.17     80.59 o 
  -3   9   9     2403.61     2307.66     39.13 o 
  -2   9   9     1927.97     1999.09     58.16 o 
  -1   9   9    12472.30    13333.30    194.28 o 
   0   9   9      978.20      986.86     25.61 o 
   1   9   9     1830.18     1925.74     78.82 o 
   2   9   9     1362.09     1342.46     54.48 o 
   3   9   9       56.84       82.06     16.08 o 
   4   9   9     2739.32     2699.57     86.18 o 
   5   9   9      315.00      321.46     51.37 o 
   6   9   9       21.61       26.25     21.97 o 
  -7  10   9      210.23      221.59     37.50 o 
  -6  10   9      602.80      485.46     53.15 o 
  -5  10   9        0.15        6.72     13.23 o 
  -4  10   9      927.16     1011.04     46.98 o 
  -3  10   9      483.34      470.34     50.37 o 
  -2  10   9     1077.70     1029.38     50.49 o 
  -1  10   9     3649.17     3721.98    119.79 o 
   0  10   9     8866.86     9149.32    161.36 o 
   1  10   9     1938.17     1978.79     86.68 o 
   2  10   9     8785.22     8758.23    123.01 o 
   3  10   9      331.56      238.09     39.32 o 
   4  10   9       13.59       40.91      9.52 o 
   5  10   9      393.66      334.63     48.04 o 
   6  10   9        4.75       13.96     19.28 o 
  -6  11   9     2111.88     2275.68    118.03 o 
  -5  11   9      903.90      941.77     59.08 o 
  -4  11   9     7795.28     7964.94    222.07 o 
  -3  11   9     1124.57     1089.74     29.28 o 
  -2  11   9        2.62       18.82     15.32 o 
  -1  11   9     4169.97     4348.11    132.19 o 
   0  11   9      405.02      380.78     42.46 o 
   1  11   9     3381.01     3398.63     80.08 o 
   2  11   9     8069.81     8515.06    179.41 o 
   3  11   9     1599.17     1496.49     45.88 o 
   4  11   9     1997.15     2043.39     65.46 o 
   5  11   9        3.04       43.23     26.25 o 
   6  11   9       56.48       35.41     22.35 o 
  -6  12   9      699.88      612.37     70.03 o 
  -5  12   9       41.40       55.29     15.35 o 
  -4  12   9       94.90       83.06     24.78 o 
  -3  12   9     1969.34     1938.51     51.01 o 
  -2  12   9       61.28       61.87     17.43 o 
  -1  12   9      379.70      417.71     45.03 o 
   0  12   9     1901.57     1950.65     50.58 o 
   1  12   9        5.35       29.98     12.49 o 
   2  12   9     3868.87     4057.66    172.12 o 
   3  12   9      124.96      129.12     24.41 o 
   4  12   9       12.99       43.68     18.24 o 
   5  12   9      933.83      975.57     45.23 o 
  -6  13   9      530.15      432.08     75.61 o 
  -5  13   9       72.30       85.26     27.80 o 
  -4  13   9     3305.39     3300.87     77.87 o 
  -3  13   9     1998.77     2012.64     64.68 o 
  -2  13   9     2589.59     2548.88     82.15 o 
  -1  13   9     9747.49    10104.10    241.91 o 
   0  13   9      839.19      798.84     45.96 o 
   1  13   9      784.15      772.84     82.91 o 
   2  13   9      639.57      604.33     69.75 o 
   3  13   9      499.53      410.85     68.99 o 
   4  13   9      794.62      828.31     67.72 o 
   5  13   9      166.77      119.50     45.96 o 
  -5  14   9        1.07       24.62     14.95 o 
  -4  14   9      182.22      209.94     34.21 o 
  -3  14   9     3949.40     4151.14    140.71 o 
  -2  14   9       11.66       39.50     19.47 o 
  -1  14   9      365.98      313.46     40.04 o 
   0  14   9      151.98      119.99     22.41 o 
   1  14   9     1220.03     1249.29     79.58 o 
   2  14   9     1441.37     1520.05     53.53 o 
   3  14   9     1309.89     1353.25     63.95 o 
   4  14   9      916.19      772.90     53.08 o 
  -5  15   9       55.11       61.64     17.51 o 
  -4  15   9      862.47      870.32     57.66 o 
  -3  15   9      716.74      782.38     54.83 o 
  -2  15   9      452.89      402.85     45.65 o 
  -1  15   9     6436.18     6764.02    124.41 o 
   0  15   9      148.09      121.75     25.25 o 
   1  15   9      550.69      515.03     46.90 o 
   2  15   9      369.66      447.79     59.38 o 
   3  15   9       64.20       88.78     19.20 o 
   4  15   9      663.77      644.87     79.27 o 
  -4  16   9      150.25      150.28     39.62 o 
  -3  16   9      753.87      786.06    112.55 o 
  -2  16   9      136.75      147.34     27.67 o 
  -1  16   9      749.91      633.31     79.81 o 
   0  16   9     1936.18     1777.00     79.12 o 
   1  16   9       90.51       87.39     21.34 o 
   2  16   9     1539.80     1583.13     62.74 o 
   3  16   9      107.98       41.45     11.29 o 
  -3  17   9      242.15      255.26     49.96 o 
  -2  17   9       32.66       50.03     13.92 o 
  -1  17   9      437.03      438.24     72.86 o 
   0  17   9        8.32       29.16     22.02 o 
   1  17   9      957.15     1083.13     87.99 o 
   2  17   9     1953.50     1892.09     72.47 o 
   3  17   9      123.57       91.11     29.22 o 
  -2  18   9       34.65       26.45     14.28 o 
  -1  18   9      123.35      151.83     24.20 o 
   0  18   9      733.62      583.37     94.25 o 
   1  18   9        0.76       14.22     19.54 o 
   2  18   9      691.42      619.33     81.72 o 
  -8   0  10     3219.13     2950.62    367.83 o 
  -7   0  10       39.56       62.38     68.71 o 
  -6   0  10       98.95       82.34     20.74 o 
  -5   0  10     2218.53     2331.90    117.12 o 
  -4   0  10     6472.37     6438.54    106.74 o 
  -3   0  10     4995.49     4861.54    106.54 o 
  -2   0  10    10667.14    11143.27    200.60 o 
  -1   0  10     1848.76     1962.35     50.37 o 
   0   0  10    28801.73    28643.71    436.81 o 
   1   0  10     5380.63     5540.22     85.65 o 
   2   0  10     3757.14     3749.73    210.98 o 
   3   0  10     2881.52     2967.05    166.16 o 
   4   0  10     3124.69     3202.72    129.57 o 
   5   0  10      498.39      462.06     87.86 o 
   6   0  10       86.01       24.26     40.20 o 
   7   0  10      235.53      275.73     62.21 o 
  -8   1  10       14.17      117.17     32.97 o 
  -7   1  10     1528.82     1742.93     64.36 o 
  -6   1  10      555.95      582.10     69.73 o 
  -5   1  10     4998.99     4929.23     70.35 o 
  -4   1  10     4536.83     4627.57     57.16 o 
  -3   1  10     2331.66     2339.90     43.11 o 
  -2   1  10    38821.32    37606.80    397.33 o 
   0   1  10     1910.75     1821.56     23.37 o 
   1   1  10    11721.91    11902.46    104.72 o 
   2   1  10       24.99       31.32     12.65 o 
   3   1  10    12312.50    12223.73    187.23 o 
   4   1  10     6277.95     6162.61    110.38 o 
   5   1  10      283.17      243.40     34.35 o 
   6   1  10     2066.94     2132.01     75.03 o 
   7   1  10       43.68       42.08     16.28 o 
  -8   2  10     1073.63     1080.22    126.69 o 
  -7   2  10      181.03      153.77     29.60 o 
  -6   2  10      809.91      727.86     34.44 o 
  -5   2  10     7203.11     7528.44    102.57 o 
  -4   2  10      524.76      483.16     28.31 o 
  -3   2  10     7747.74     7721.29     73.24 o 
  -2   2  10     2352.13     2503.71     48.92 o 
  -1   2  10     3170.44     2926.33     67.88 o 
   0   2  10     3725.32     3501.96     37.42 o 
   1   2  10     1944.36     2069.67     31.51 o 
   2   2  10       39.40       48.75     14.76 o 
   3   2  10     6204.32     6098.82     96.50 o 
   4   2  10     1064.56     1007.22     37.83 o 
   5   2  10       96.81       89.77     24.76 o 
   6   2  10      267.85      204.27     33.25 o 
   7   2  10      511.26      449.55     58.80 o 
  -8   3  10      266.70      241.05     59.63 o 
  -7   3  10     3877.04     3810.27    142.33 o 
  -6   3  10        0.31        9.16      8.72 o 
  -5   3  10     4583.78     4518.65     65.71 o 
  -4   3  10     1885.61     1810.05     36.89 o 
  -3   3  10     1505.08     1521.58     30.58 o 
  -2   3  10     8065.69     8085.70     68.44 o 
  -1   3  10      761.62      692.31     11.66 o 
   0   3  10    14223.82    14597.68    147.22 o 
   1   3  10    43811.45    43846.99    340.73 o 
   2   3  10     3496.78     3405.45     82.94 o 
   3   3  10    12369.32    12789.76    217.92 o 
   4   3  10      416.21      364.34     49.89 o 
   5   3  10      266.26      252.31     42.09 o 
   6   3  10      911.60      822.33     47.69 o 
   7   3  10       66.38       86.87     23.29 o 
  -7   4  10       14.49       38.31     12.91 o 
  -6   4  10      529.36      486.21     34.76 o 
  -5   4  10     5324.77     5442.89     75.63 o 
  -4   4  10      496.65      473.66     26.88 o 
  -3   4  10     8849.91     8735.60    105.61 o 
  -2   4  10       24.01       57.10      7.58 o 
  -1   4  10     8705.43     8837.17     70.51 o 
   0   4  10     2486.71     2501.07     30.49 o 
   1   4  10     1495.22     1447.51     59.13 o 
   2   4  10        2.62        7.06     15.82 o 
   3   4  10     2190.05     2166.16     72.15 o 
   4   4  10      625.67      868.45    136.90 o 
   5   4  10      134.67      151.36     22.55 o 
   6   4  10      191.39      186.00     33.70 o 
   7   4  10      437.85      310.39     59.28 o 
  -7   5  10     1000.40     1001.00     42.32 o 
  -6   5  10      702.14      720.05     48.10 o 
  -5   5  10     2777.15     2787.48     64.49 o 
  -4   5  10     4219.79     4212.92     52.46 o 
  -3   5  10      826.84      757.61     34.13 o 
  -2   5  10    22819.83    23263.38    151.42 o 
  -1   5  10      564.50      575.99     20.98 o 
   0   5  10     2480.71     2428.65     43.92 o 
   1   5  10     5842.46     5601.16     86.47 o 
   2   5  10      158.01      165.64     41.00 o 
   3   5  10     5631.82     5904.41    156.54 o 
   4   5  10     4741.99     4686.11    148.59 o 
   5   5  10      232.69      257.11     32.71 o 
   6   5  10     1599.54     1714.68     65.53 o 
  -7   6  10       74.63       76.97     15.59 o 
  -6   6  10       89.08       69.87     15.08 o 
  -5   6  10      293.89      364.30     44.87 o 
  -4   6  10     6591.42     6575.36     77.22 o 
  -3   6  10     1024.97     1003.19     29.57 o 
  -2   6  10     6191.30     6392.55     72.72 o 
  -1   6  10     1620.67     1632.57     46.62 o 
   0   6  10    15910.67    16290.07    190.12 o 
   1   6  10      351.41      412.88     44.47 o 
   2   6  10     4012.57     4002.53    101.73 o 
   3   6  10     1393.86     1365.62     67.23 o 
   4   6  10     3639.19     3615.39    124.38 o 
   5   6  10      221.05      232.40     33.87 o 
   6   6  10      150.65      147.87     26.53 o 
  -7   7  10      749.12      738.71     93.41 o 
  -6   7  10      936.04      836.41     34.71 o 
  -5   7  10      897.48      927.05     40.93 o 
  -4   7  10     2426.40     2429.89     36.43 o 
  -3   7  10     2452.22     2357.24     54.22 o 
  -2   7  10    16941.61    17274.83    204.55 o 
  -1   7  10      330.77      309.05     17.05 o 
   0   7  10       68.77       63.62     16.83 o 
   1   7  10     1814.42     2033.96     62.84 o 
   2   7  10     1123.30     1211.46     71.70 o 
   3   7  10     3832.88     4085.88    113.13 o 
   4   7  10     4472.39     4245.76    166.09 o 
   5   7  10      433.62      385.90     56.83 o 
   6   7  10      806.84      684.39     89.04 o 
  -7   8  10        0.27       56.68     17.85 o 
  -6   8  10      211.83      107.12     24.45 o 
  -5   8  10     1945.53     1877.75     59.51 o 
  -4   8  10      702.46      676.09     36.21 o 
  -3   8  10     1150.34     1191.19     47.33 o 
  -2   8  10      494.50      511.69     31.42 o 
  -1   8  10     3986.61     3897.80     92.43 o 
   0   8  10     1042.71      967.21     45.58 o 
   1   8  10     1201.86     1248.22     52.87 o 
   2   8  10       13.79       14.49     16.09 o 
   3   8  10      474.27      573.06     50.88 o 
   4   8  10      321.69      288.66     42.35 o 
   5   8  10       49.94       71.66     21.50 o 
   6   8  10       21.59       14.86     15.51 o 
  -7   9  10     1078.30      973.35     80.79 o 
  -6   9  10        8.92       31.63      9.31 o 
  -5   9  10     1116.88     1191.61     48.25 o 
  -4   9  10      476.21      455.95     28.32 o 
  -3   9  10     1404.15     1433.49     40.35 o 
  -2   9  10     1174.52     1197.97     55.56 o 
  -1   9  10       87.64      154.20     21.06 o 
   0   9  10     2692.55     2712.88    100.22 o 
   1   9  10    13076.14    13514.17    231.59 o 
   2   9  10      627.78      614.34     55.66 o 
   3   9  10     2016.62     2155.02     67.86 o 
   4   9  10       67.68       66.64     22.05 o 
   5   9  10      381.33      355.13     68.13 o 
   6   9  10      135.99      134.94     24.32 o 
  -6  10  10       24.53       23.16     17.19 o 
  -5  10  10     1001.30     1095.16     36.60 o 
  -4  10  10       51.64       56.87     21.97 o 
  -3  10  10      957.91      874.27     39.76 o 
  -2  10  10      251.73      277.53     30.50 o 
  -1  10  10     5650.16     5880.55     89.49 o 
   0  10  10       29.48       32.80     21.89 o 
   1  10  10      137.35      158.52     21.95 o 
   2  10  10      142.07       73.38     20.61 o 
   3  10  10     1616.30     1608.71     90.81 o 
   4  10  10       45.77       41.98     24.14 o 
   5  10  10        3.83       41.98     17.25 o 
  -6  11  10      132.05       82.98     27.26 o 
  -5  11  10      315.73      283.72     38.83 o 
  -4  11  10      902.23      885.24     66.27 o 
  -3  11  10       18.51       31.12     11.86 o 
  -2  11  10     1358.85     1425.21     41.90 o 
  -1  11  10       10.22        8.60     12.37 o 
   0  11  10        3.83       39.05     13.42 o 
   1  11  10      411.44      348.83     39.78 o 
   2  11  10       44.26       87.53     18.66 o 
   3  11  10      532.88      505.72     63.58 o 
   4  11  10      470.51      474.90     64.32 o 
   5  11  10       10.71       17.44     10.48 o 
  -6  12  10       39.62       42.69     16.10 o 
  -5  12  10       24.03       27.69     13.75 o 
  -4  12  10     1862.23     1980.35     72.45 o 
  -3  12  10        0.23       20.94     13.19 o 
  -2  12  10     1397.26     1282.24     41.30 o 
  -1  12  10      412.53      421.61     41.33 o 
   0  12  10     1673.64     1718.06     48.30 o 
   1  12  10      575.23      581.39     65.84 o 
   2  12  10     1668.29     1509.41     60.72 o 
   3  12  10      200.53      192.16     30.57 o 
   4  12  10      540.43      530.84     68.06 o 
   5  12  10       16.49       19.88     15.76 o 
  -5  13  10        4.98       12.75     18.42 o 
  -4  13  10      215.34      223.45     32.14 o 
  -3  13  10      436.88      367.80     32.25 o 
  -2  13  10     2206.72     2069.18     58.29 o 
  -1  13  10        9.25        1.50     15.10 o 
   0  13  10     1707.91     1834.59     66.19 o 
   1  13  10       69.01      107.43     25.55 o 
   2  13  10      517.31      640.11     72.12 o 
   3  13  10       34.83       56.15     19.06 o 
   4  13  10      375.25      388.24     48.51 o 
  -5  14  10       73.70       41.64     23.51 o 
  -4  14  10       36.09       46.49     17.52 o 
  -3  14  10       22.23       22.48     16.12 o 
  -2  14  10        6.74       46.21     33.03 o 
  -1  14  10     1131.68     1090.42     54.23 o 
   0  14  10       84.92       72.72     17.73 o 
   1  14  10      140.87      122.43     28.73 o 
   2  14  10      217.58      145.21     26.41 o 
   3  14  10       88.68       61.94     29.32 o 
   4  14  10        0.72       56.79     15.59 o 
  -4  15  10       24.40       32.71     19.74 o 
  -3  15  10     1409.72     1431.83    204.79 o 
  -2  15  10      538.32      523.18     76.30 o 
  -1  15  10      132.52       77.29     21.54 o 
   0  15  10       10.42       42.69     12.89 o 
   1  15  10     1044.90      934.28     84.45 o 
   2  15  10       52.45       44.59     14.01 o 
   3  15  10       11.44       45.55     44.68 o 
  -4  16  10        4.96       34.04     14.58 o 
  -3  16  10       10.80       54.20     23.69 o 
  -2  16  10      104.13       87.16     18.64 o 
  -1  16  10     1354.54     1346.52     76.90 o 
   0  16  10      307.08      283.55     42.31 o 
   1  16  10       38.63       31.13     13.91 o 
   2  16  10        6.85       43.41     12.91 o 
   3  16  10      276.39      236.52     33.82 o 
  -3  17  10       90.16       54.65     27.25 o 
  -2  17  10       70.70       68.20     20.53 o 
  -1  17  10       68.83       86.17     11.99 o 
   0  17  10      292.21      259.86     44.24 o 
   1  17  10       82.32      107.75     24.96 o 
   2  17  10      192.42       98.87     32.57 o 
  -2  18  10       96.11       31.71     19.55 o 
  -1  18  10       37.75       45.57     16.27 o 
   0  18  10       47.36       56.95     19.55 o 
   1  18  10       21.07       19.44     12.76 o 
  -7   1  11       57.09      126.66     31.37 o 
  -6   1  11        9.76       30.89     11.48 o 
  -5   1  11      299.11      319.18     30.89 o 
  -4   1  11     1315.76     1191.84     31.86 o 
  -3   1  11     1985.53     1949.19     93.63 o 
  -2   1  11       87.97       39.61     37.43 o 
  -1   1  11     2706.11     2760.10     81.18 o 
   0   1  11     2592.92     2609.97     44.35 o 
   1   1  11     2331.91     2365.23     51.31 o 
   2   1  11       17.48       33.37     12.25 o 
   3   1  11      345.89      354.49     38.63 o 
   4   1  11      575.24      596.99     74.27 o 
   5   1  11      519.41      460.49     64.86 o 
   6   1  11        4.44       32.96     19.23 o 
  -7   2  11      149.52      117.72     76.28 o 
  -6   2  11        7.45        5.42      9.31 o 
  -5   2  11      534.05      543.99     29.84 o 
  -4   2  11      335.51      339.33     15.29 o 
  -3   2  11     1192.86     1258.17     56.71 o 
  -2   2  11     4563.54     4418.59     80.66 o 
  -1   2  11     6786.93     6956.48     60.24 o 
   0   2  11      468.95      513.57     17.84 o 
   1   2  11     1875.97     1859.01     50.43 o 
   2   2  11      990.75     1025.31     45.12 o 
   3   2  11     1009.27      975.56     48.58 o 
   4   2  11      315.38      355.10     44.86 o 
   5   2  11      333.55      355.52     50.75 o 
   6   2  11      255.29      271.73     40.25 o 
  -7   3  11      319.75      221.44     46.63 o 
  -6   3  11       12.79       20.93      8.73 o 
  -5   3  11      102.63       86.80     13.81 o 
  -4   3  11       76.01       66.20     13.35 o 
  -3   3  11      702.69      671.88     30.70 o 
  -2   3  11       50.25       80.08     11.72 o 
  -1   3  11      847.80      923.51     16.94 o 
   0   3  11       40.21       42.88     19.69 o 
   1   3  11      306.17      238.16     41.63 o 
   2   3  11     1047.53      947.98     49.76 o 
   3   3  11      716.16      768.11     54.91 o 
   4   3  11      465.58      456.27     53.78 o 
   5   3  11      171.85      111.04     19.10 o 
   6   3  11       11.88       14.37     15.09 o 
  -7   4  11       81.72       65.58     74.84 o 
  -6   4  11     1290.67     1237.48     36.64 o 
  -5   4  11      488.75      485.24     31.75 o 
  -4   4  11     1517.30     1439.60     33.89 o 
  -3   4  11        3.17        6.56      5.55 o 
  -2   4  11     1833.17     1737.81     37.75 o 
  -1   4  11      293.12      286.64     14.87 o 
   0   4  11      350.46      394.83     18.27 o 
   1   4  11     4997.77     5055.04    137.32 o 
   2   4  11     4584.47     4647.56     89.04 o 
   3   4  11      534.07      612.10     74.30 o 
   4   4  11      515.74      567.33     46.72 o 
   5   4  11        8.40       32.21     13.91 o 
   6   4  11      128.27      123.11     25.01 o 
  -7   5  11       10.58       35.79     18.00 o 
  -6   5  11      528.42      421.67     57.15 o 
  -5   5  11       20.00       35.82     11.52 o 
  -4   5  11      606.44      591.47     20.86 o 
  -3   5  11      276.27      219.68     17.21 o 
  -2   5  11        0.60        6.80      5.05 o 
  -1   5  11     2535.44     2504.16     47.97 o 
   0   5  11     9920.84     9720.37     95.66 o 
   1   5  11      675.25      647.86     44.71 o 
   2   5  11      288.71      292.58     43.22 o 
   3   5  11       17.17       36.60     16.51 o 
   4   5  11      304.64      353.40     49.24 o 
   5   5  11      244.46      217.21     38.67 o 
   6   5  11       15.44       53.70     15.85 o 
  -7   6  11      372.16      344.85     61.08 o 
  -6   6  11     1503.62     1535.92     52.22 o 
  -5   6  11      159.36      183.53     17.97 o 
  -4   6  11     2432.71     2320.59     38.38 o 
  -3   6  11     2041.43     2042.61     57.17 o 
  -2   6  11      146.83      132.06     13.33 o 
  -1   6  11     4123.11     3985.29     71.86 o 
   0   6  11      185.74      222.70     21.90 o 
   1   6  11     2865.51     2932.93     83.48 o 
   2   6  11     1917.84     1841.30     46.05 o 
   3   6  11       35.80       32.21     13.82 o 
   4   6  11      752.51      713.54     57.55 o 
   5   6  11      100.72      106.12     29.49 o 
   6   6  11        0.82       24.73     23.18 o 
  -7   7  11      209.31      158.11     33.89 o 
  -6   7  11      204.50      164.44     27.16 o 
  -5   7  11      415.86      439.81     41.91 o 
  -4   7  11       57.65       36.74     13.85 o 
  -3   7  11     5020.26     5107.31     85.35 o 
  -2   7  11       82.56       46.62     13.06 o 
  -1   7  11       70.78       61.52     10.92 o 
   0   7  11       27.02       42.37     11.55 o 
   1   7  11     1045.90      990.87     39.40 o 
   2   7  11     2029.78     2139.90     67.23 o 
   3   7  11      980.95     1132.42     79.25 o 
   4   7  11     1040.48     1051.17     60.50 o 
   5   7  11     1430.66     1428.31     78.70 o 
   6   7  11       78.07       46.08     24.84 o 
  -7   8  11      323.70      285.34     59.98 o 
  -6   8  11     1312.41     1311.96     50.95 o 
  -5   8  11        5.35       19.65     10.61 o 
  -4   8  11     2623.18     2578.61     45.72 o 
  -3   8  11     3187.75     3197.74     70.36 o 
  -2   8  11     4348.93     4394.58     74.63 o 
  -1   8  11    13523.60    13768.23    229.96 o 
   0   8  11      425.23      466.14     29.09 o 
   1   8  11        4.06       67.20     29.32 o 
   2   8  11      843.69      896.93     46.34 o 
   3   8  11      258.32      267.38     34.67 o 
   4   8  11      928.30     1185.91    102.74 o 
   5   8  11      466.95      462.71     52.52 o 
   6   8  11      148.09      163.85     25.67 o 
  -6   9  11      228.22      174.41     29.65 o 
  -5   9  11       39.57       38.82     10.53 o 
  -4   9  11      116.39      155.59     26.43 o 
  -3   9  11     2802.65     2768.37     62.17 o 
  -2   9  11      258.42      304.87     31.24 o 
  -1   9  11      348.73      414.77     45.78 o 
   0   9  11     1934.14     1932.09     50.54 o 
   1   9  11        2.40       20.11     14.13 o 
   2   9  11     2622.80     2515.12     66.55 o 
   3   9  11      836.43      971.66     82.91 o 
   4   9  11      145.52      171.72     23.42 o 
   5   9  11     1060.83      720.92    101.07 o 
  -6  10  11     3005.48     3099.86     98.12 o 
  -5  10  11      633.38      554.37     55.74 o 
  -4  10  11     3566.84     3483.60    109.07 o 
  -3  10  11      429.97      402.94     32.64 o 
  -2  10  11      218.12      215.93     31.93 o 
  -1  10  11     2126.46     2103.47     54.32 o 
   0  10  11      299.28      356.44     41.78 o 
   1  10  11     4345.59     4602.93    119.82 o 
   2  10  11     7173.01     7802.31    149.73 o 
   3  10  11      531.25      485.89     57.50 o 
   4  10  11      855.10      788.41     44.21 o 
   5  10  11       31.66       43.20     16.06 o 
  -6  11  11      489.84      410.30     72.30 o 
  -5  11  11        3.68       25.45     12.92 o 
  -4  11  11      903.41      904.91     93.88 o 
  -3  11  11      976.43      956.55     43.59 o 
  -2  11  11      177.70      162.96     27.23 o 
  -1  11  11     1753.70     1711.23     64.11 o 
   0  11  11     8656.23     9055.72    213.94 o 
   1  11  11     1031.92      995.35     49.32 o 
   2  11  11      960.13      970.76     50.40 o 
   3  11  11        2.84       27.05     12.93 o 
   4  11  11      122.51      164.43     24.92 o 
   5  11  11      543.63      424.08     52.95 o 
  -6  12  11     1997.55     2194.68    298.83 o 
  -5  12  11      302.61      319.28     50.26 o 
  -4  12  11     2578.37     2393.42     84.07 o 
  -3  12  11     2571.25     2597.82     87.99 o 
  -2  12  11      455.83      475.30     61.14 o 
  -1  12  11     4679.41     4895.88    164.11 o 
   0  12  11      348.32      374.31     38.81 o 
   1  12  11     2391.14     2417.79     74.74 o 
   2  12  11     3329.50     3423.33    100.97 o 
   3  12  11       11.13       44.36     15.30 o 
   4  12  11      479.90      373.96     60.37 o 
  -5  13  11      204.91      145.93     38.76 o 
  -4  13  11        0.24       20.72     15.85 o 
  -3  13  11     2081.86     1979.06     89.10 o 
  -2  13  11       15.33       40.96     15.66 o 
  -1  13  11        9.23        0.46     35.11 o 
   0  13  11      699.76      639.04     54.22 o 
   1  13  11      468.58      456.52     53.07 o 
   2  13  11     1246.00     1358.03     72.03 o 
   3  13  11     1191.97     1142.81     70.68 o 
   4  13  11      332.22      252.94     50.15 o 
  -5  14  11        1.59       56.71     18.29 o 
  -4  14  11     1637.77     1633.57     61.44 o 
  -3  14  11     1763.26     2108.75     75.67 o 
  -2  14  11     1039.11     1009.06     44.22 o 
  -1  14  11     6510.79     6957.84    237.51 o 
   0  14  11      351.92      358.59     55.66 o 
   1  14  11       11.13       32.45     13.67 o 
   2  14  11      149.04      182.72     23.19 o 
   3  14  11      110.93      110.23     18.18 o 
   4  14  11      720.15      737.02     76.49 o 
  -4  15  11       51.56       66.23     20.63 o 
  -3  15  11     1870.16     1989.23    223.11 o 
  -2  15  11       56.75       52.24     13.87 o 
  -1  15  11      114.61       63.73     29.85 o 
   0  15  11      547.60      531.77     66.18 o 
   1  15  11       47.14       65.95     22.84 o 
   2  15  11      990.01      969.89     55.55 o 
   3  15  11      592.44      496.63     73.24 o 
  -3  16  11      368.31      330.61     70.29 o 
  -2  16  11        2.11       19.14     12.24 o 
  -1  16  11     1638.46     1681.90    119.11 o 
   0  16  11      417.44      395.76     42.81 o 
   1  16  11      928.29      889.96     91.78 o 
   2  16  11     1845.22     2013.86     72.70 o 
  -2  17  11        4.21       23.24     19.22 o 
  -1  17  11      585.53      579.76     64.67 o 
   0  17  11     2397.93     2438.59     69.89 o 
   1  17  11       88.48       83.70     20.34 o 
  -7   0  12     1851.94     1893.05    376.97 o 
  -6   0  12      134.58      115.09     64.08 o 
  -5   0  12     3411.08     3592.88    158.18 o 
  -4   0  12     9483.37     9823.84    377.72 o 
  -3   0  12     1045.20     1197.15     73.38 o 
  -2   0  12    24922.80    25644.21    462.33 o 
  -1   0  12     1631.92     1751.25     89.63 o 
   0   0  12      287.86      355.18    108.53 o 
   1   0  12     2067.13     2093.56     66.28 o 
   2   0  12      109.53      112.03     33.37 o 
   3   0  12     5710.88     5826.00    235.33 o 
   4   0  12     6658.67     6677.52    184.79 o 
   5   0  12      673.06      676.27    109.61 o 
   6   0  12     2262.41     2424.44    131.72 o 
  -7   1  12      158.63      318.09     62.31 o 
  -6   1  12      256.63      149.95     28.09 o 
  -5   1  12     5602.58     5660.27    134.17 o 
  -4   1  12      143.25      170.40     27.65 o 
  -3   1  12     4418.58     4301.20     91.31 o 
  -2   1  12     4359.58     4622.58    127.64 o 
  -1   1  12      410.83      510.72     54.52 o 
   0   1  12     5784.15     5739.02     56.17 o 
   1   1  12      109.20       78.19     12.78 o 
   2   1  12     1577.11     1542.12     57.57 o 
   3   1  12      478.01      526.50     65.92 o 
   4   1  12     2044.28     2030.01     64.10 o 
   5   1  12        3.31       36.10     16.18 o 
   6   1  12       31.57       81.33     29.01 o 
  -7   2  12     3335.29     3713.50    348.86 o 
  -6   2  12       54.92       43.61     18.60 o 
  -5   2  12     3290.58     3044.13     71.60 o 
  -4   2  12     4108.95     4301.44     68.01 o 
  -3   2  12      228.27      217.22     42.06 o 
  -2   2  12    13312.91    12915.02    184.44 o 
  -1   2  12     6698.65     6914.32     76.24 o 
   0   2  12     7002.73     7339.85     71.76 o 
   1   2  12    28570.88    29149.85    295.18 o 
   2   2  12      165.83      173.89     20.42 o 
   3   2  12     1070.64     1270.66     70.23 o 
   4   2  12      550.67      538.33     63.26 o 
   5   2  12       54.66       53.37     17.73 o 
   6   2  12     1306.27     1175.66     89.13 o 
  -7   3  12      328.83      449.27     82.04 o 
  -6   3  12      609.95      583.84     67.44 o 
  -5   3  12    10358.20    10785.27    166.02 o 
  -4   3  12      494.88      470.97     20.84 o 
  -3   3  12     1060.97     1083.78     51.34 o 
  -2   3  12       11.25       60.63     23.44 o 
  -1   3  12     9037.95     9095.64    121.11 o 
   0   3  12     2924.06     2882.54     62.26 o 
   1   3  12       98.77       94.08     17.74 o 
   2   3  12     2464.34     2521.34     51.58 o 
   3   3  12     3708.95     3756.32    172.20 o 
   4   3  12      732.73      712.46     47.52 o 
   5   3  12      278.58      240.97     38.64 o 
   6   3  12       31.27       34.27     17.73 o 
  -7   4  12     2083.38     2043.67    164.77 o 
  -6   4  12        8.95       45.43     21.95 o 
  -5   4  12     3325.15     3328.66    117.67 o 
  -4   4  12     1299.56     1323.21     32.21 o 
  -3   4  12     1643.95     1767.55     43.80 o 
  -2   4  12     9900.93     9929.70    138.40 o 
  -1   4  12     6055.30     6175.71     79.07 o 
   0   4  12     5304.56     5309.82     55.54 o 
   1   4  12    15715.89    16075.02    224.51 o 
   2   4  12      445.94      468.36     43.64 o 
   3   4  12     1197.74     1300.70     89.17 o 
   4   4  12      596.70      581.02     70.33 o 
   5   4  12       35.40       44.47     15.81 o 
   6   4  12     1044.32      982.00     52.64 o 
  -7   5  12       65.94      108.07     37.71 o 
  -6   5  12        4.32       29.45     18.02 o 
  -5   5  12     3615.09     3660.33    130.88 o 
  -4   5  12       36.89       58.98     11.55 o 
  -3   5  12     1756.33     1671.68     48.97 o 
  -2   5  12     2103.57     2090.77     40.75 o 
  -1   5  12       41.09       52.00     11.23 o 
   0   5  12     5533.86     5382.73     70.31 o 
   1   5  12       23.75       25.14      7.61 o 
   2   5  12     1780.34     1912.24     65.81 o 
   3   5  12      227.28      236.31     33.19 o 
   4   5  12     1447.24     1502.91     72.43 o 
   5   5  12        9.31       35.94     13.38 o 
   6   5  12       26.39       53.94     18.07 o 
  -7   6  12      457.12      420.73     68.04 o 
  -6   6  12      268.08      251.52     45.63 o 
  -5   6  12     1259.90     1251.87     41.63 o 
  -4   6  12     5863.75     6238.04     95.99 o 
  -3   6  12      911.87      941.89     40.75 o 
  -2   6  12    13097.03    13430.00    137.44 o 
  -1   6  12     1348.95     1374.44     36.12 o 
   0   6  12      629.37      606.79     31.37 o 
   1   6  12      505.75      541.39     31.90 o 
   2   6  12      234.46      231.38     28.10 o 
   3   6  12     2936.99     2917.64     97.07 o 
   4   6  12     4020.82     4321.75     78.07 o 
   5   6  12      282.04      219.35     49.28 o 
   6   6  12      906.84     1019.88    121.85 o 
  -7   7  12      160.83      183.65     36.52 o 
  -6   7  12        0.22       15.05     16.52 o 
  -5   7  12     1166.25     1160.31     43.38 o 
  -4   7  12      177.07      226.51     27.74 o 
  -3   7  12     1436.23     1334.19     37.64 o 
  -2   7  12     3076.71     3195.79     52.75 o 
  -1   7  12       35.52       21.16      8.94 o 
   0   7  12     5144.78     5318.73     72.33 o 
   1   7  12       35.45       50.40     15.27 o 
   2   7  12     2671.19     2378.60     56.11 o 
   3   7  12        0.85       25.77     18.44 o 
   4   7  12      591.75      500.27     71.26 o 
   5   7  12        9.89       94.82     25.99 o 
  -6   8  12        9.59       51.29     18.40 o 
  -5   8  12      541.07      502.17     63.19 o 
  -4   8  12      972.74      979.57     23.71 o 
  -3   8  12      886.31      890.55     26.13 o 
  -2   8  12     3027.12     2976.60     94.55 o 
  -1   8  12     1150.30     1108.47     44.05 o 
   0   8  12     1292.20     1287.49     50.39 o 
   1   8  12     4132.29     4423.90     91.15 o 
   2   8  12       43.57       34.56     17.39 o 
   3   8  12      257.54      359.47     52.98 o 
   4   8  12      305.99      320.05     40.77 o 
   5   8  12        7.90       22.45     18.41 o 
  -6   9  12       47.94       61.37     20.60 o 
  -5   9  12     2937.74     2830.08    100.11 o 
  -4   9  12       52.30       76.78     24.41 o 
  -3   9  12       12.44       23.12      9.70 o 
  -2   9  12       76.43       54.65     11.27 o 
  -1   9  12     3458.37     3508.11    125.53 o 
   0   9  12      686.27      702.79     39.34 o 
   1   9  12      331.72      344.35     38.89 o 
   2   9  12      681.13      737.38     45.10 o 
   3   9  12     1819.02     1789.60     82.46 o 
   4   9  12      157.54      150.80     24.28 o 
   5   9  12      204.49      129.74     23.85 o 
  -6  10  12        2.29       36.67     25.68 o 
  -5  10  12      211.98      180.10     33.17 o 
  -4  10  12        1.01       14.32     11.80 o 
  -3  10  12     2042.28     2132.97     57.71 o 
  -2  10  12      527.49      582.50     42.43 o 
  -1  10  12     1459.96     1447.90     95.87 o 
   0  10  12      391.30      358.23     40.98 o 
   1  10  12     4380.95     4572.35     95.00 o 
   2  10  12       22.50       44.31     17.20 o 
   3  10  12        0.10       22.10     14.47 o 
   4  10  12        2.66       46.34     17.97 o 
   5  10  12       44.99       47.48     17.09 o 
  -6  11  12       41.28       48.44     24.41 o 
  -5  11  12      581.29      507.57     55.58 o 
  -4  11  12        5.80       27.08     15.32 o 
  -3  11  12       83.38       67.90     13.54 o 
  -2  11  12      238.07      230.85     25.11 o 
  -1  11  12      149.88      171.85     30.81 o 
   0  11  12      348.90      291.90     35.73 o 
   1  11  12        0.82       39.27     10.42 o 
   2  11  12      253.21      290.88     36.79 o 
   3  11  12       37.60       76.59     18.57 o 
   4  11  12      417.60      418.00     65.66 o 
  -5  12  12        5.51       41.11     23.33 o 
  -4  12  12      759.22      755.44     77.72 o 
  -3  12  12       40.04       58.45     17.38 o 
  -2  12  12      458.40      466.03     50.88 o 
  -1  12  12      116.25      141.35     24.08 o 
   0  12  12     1223.49     1264.55     69.37 o 
   1  12  12        9.40       22.26     13.77 o 
   2  12  12      265.82      271.81     47.93 o 
   3  12  12        1.31       34.09     16.86 o 
   4  12  12      408.89      303.53     47.54 o 
  -5  13  12        0.96       46.66     24.00 o 
  -4  13  12      315.81      241.05     49.32 o 
  -3  13  12        8.64       14.22     17.20 o 
  -2  13  12     1126.64     1128.68     46.07 o 
  -1  13  12       12.63       47.16     14.57 o 
   0  13  12      297.64      370.63     77.76 o 
   1  13  12        8.36       38.19     14.41 o 
   2  13  12      523.47      461.95     69.98 o 
   3  13  12        1.54       67.97     15.77 o 
   4  13  12       99.73       58.95     14.70 o 
  -4  14  12        0.35       38.75     21.59 o 
  -3  14  12      706.71      705.43     54.35 o 
  -2  14  12       28.16       21.67     13.66 o 
  -1  14  12       24.84       40.09     11.52 o 
   0  14  12       24.57       46.65     12.43 o 
   1  14  12      148.29      182.20     36.14 o 
   2  14  12        5.18       12.85     13.65 o 
   3  14  12       25.30       33.79     15.58 o 
  -3  15  12      188.56      190.18     39.46 o 
  -2  15  12      346.60      303.05     40.50 o 
  -1  15  12     1222.26     1133.46     56.73 o 
   0  15  12       70.16       68.82     17.11 o 
   1  15  12       43.84       40.03     21.22 o 
   2  15  12       40.15       56.68     17.17 o 
  -3  16  12      735.43      665.90    101.67 o 
  -2  16  12      168.41      139.52     37.40 o 
  -1  16  12        1.79       11.53     13.04 o 
   0  16  12       14.64       30.85     14.65 o 
   1  16  12       92.53       89.95     27.84 o 
  -1  17  12       21.87       28.33     21.48 o 
  -7   1  13        9.64       75.88     35.44 o 
  -6   1  13       41.59       53.10     23.19 o 
  -5   1  13       46.47       40.44     12.85 o 
  -4   1  13      180.53      147.60     43.64 o 
  -3   1  13     2670.07     2635.66     57.64 o 
  -2   1  13     1997.88     1924.56     60.60 o 
  -1   1  13     1486.80     1443.70     54.31 o 
   0   1  13      158.50      161.70     13.77 o 
   1   1  13      294.91      293.52     25.23 o 
   2   1  13      377.06      450.86     35.93 o 
   3   1  13      155.18      169.18     24.59 o 
   4   1  13      176.27      217.87     28.30 o 
   5   1  13      347.07      292.95     42.77 o 
   6   1  13       27.08       63.78     16.49 o 
  -7   2  13      211.92      154.20     43.33 o 
  -6   2  13       17.14       34.72     22.34 o 
  -5   2  13      185.39      203.23     31.20 o 
  -4   2  13      412.33      435.31     41.93 o 
  -3   2  13     1135.86     1226.72     41.54 o 
  -2   2  13       76.07       64.10     24.31 o 
  -1   2  13     2792.45     2712.57     81.41 o 
   0   2  13      895.23      919.51     35.47 o 
   1   2  13      217.42      221.13     26.48 o 
   2   2  13     1261.23     1219.55     30.33 o 
   3   2  13     1442.58     1347.66     63.20 o 
   4   2  13      681.47      763.72     49.73 o 
   5   2  13       34.22       72.04     13.31 o 
   6   2  13        9.99       28.88     13.61 o 
  -7   3  13        5.50       69.25     22.91 o 
  -6   3  13      414.67      343.03     61.18 o 
  -5   3  13       70.01       71.22     20.92 o 
  -4   3  13      444.23      462.68     51.04 o 
  -3   3  13      430.86      424.23     53.16 o 
  -2   3  13      777.49      718.59     36.43 o 
  -1   3  13     2662.19     2495.15     59.60 o 
   0   3  13       92.28      105.30     13.39 o 
   1   3  13       19.50       28.85     10.04 o 
   2   3  13      203.10      240.80     22.60 o 
   3   3  13      262.05      308.06     38.60 o 
   4   3  13      262.95      199.97     29.98 o 
   5   3  13       96.47       87.11     31.47 o 
   6   3  13        3.79       34.98     11.27 o 
  -7   4  13        3.10       54.86     29.38 o 
  -6   4  13       25.52       33.78     16.04 o 
  -5   4  13       71.67       40.40     30.45 o 
  -4   4  13     1178.69     1097.28    105.97 o 
  -3   4  13       55.16       47.90     13.96 o 
  -2   4  13      236.73      240.62     25.73 o 
  -1   4  13     2014.11     2013.67     41.54 o 
   0   4  13     3609.89     3568.00     67.95 o 
   1   4  13      310.61      285.95     30.90 o 
   2   4  13      363.66      355.60     43.05 o 
   3   4  13        2.18       37.22     12.31 o 
   4   4  13      239.52      217.92     40.44 o 
   5   4  13      244.07      160.34     24.10 o 
  -7   5  13      183.71      114.14     54.56 o 
  -6   5  13     1289.10     1319.67     70.40 o 
  -5   5  13      303.48      279.78     33.80 o 
  -4   5  13     1377.74     1346.33     58.49 o 
  -3   5  13      565.65      549.04     41.96 o 
  -2   5  13      152.15      149.47     20.72 o 
  -1   5  13     2455.41     2364.83     42.52 o 
   0   5  13     3693.46     3640.69     47.82 o 
   1   5  13     2962.63     3042.27     65.77 o 
   2   5  13     5739.82     5851.38     93.35 o 
   3   5  13      230.91      232.40     34.27 o 
   4   5  13      226.80      176.95     28.33 o 
   5   5  13       32.72       46.44     16.26 o 
  -6   6  13       22.48       45.36     27.08 o 
  -5   6  13      136.10      146.18     44.41 o 
  -4   6  13      323.29      369.21     42.87 o 
  -3   6  13      314.31      309.91     48.59 o 
  -2   6  13       28.90       38.55      8.17 o 
  -1   6  13      434.97      424.08     37.40 o 
   0   6  13     1369.29     1309.63     36.12 o 
   1   6  13       23.66       21.86     11.67 o 
   2   6  13      930.10      935.17     66.65 o 
   3   6  13      491.14      542.46     52.56 o 
   4   6  13       16.61       16.62     13.89 o 
   5   6  13      454.37      391.08     73.08 o 
  -6   7  13      970.11      955.94     80.08 o 
  -5   7  13       36.30       58.68     26.96 o 
  -4   7  13     3216.61     3090.50     61.21 o 
  -3   7  13     5114.67     5367.25    110.57 o 
  -2   7  13     2214.65     2192.76     37.30 o 
  -1   7  13     6216.65     6135.93    153.87 o 
   0   7  13      433.69      434.77     20.10 o 
   1   7  13      215.60      223.81     30.70 o 
   2   7  13      404.56      353.56     48.37 o 
   3   7  13        5.21       37.38     20.12 o 
   4   7  13      558.09      547.86     45.53 o 
   5   7  13      562.99      418.92     68.13 o 
  -6   8  13       10.41       58.86     25.60 o 
  -5   8  13      179.70      178.40     36.46 o 
  -4   8  13       33.63       75.20     34.40 o 
  -3   8  13     2070.38     2015.11     66.03 o 
  -2   8  13       80.94       83.67     14.56 o 
  -1   8  13      629.60      591.53     41.32 o 
   0   8  13      601.67      607.34     38.91 o 
   1   8  13       56.90       43.10     16.09 o 
   2   8  13     1755.41     1695.24     57.15 o 
   3   8  13     2087.15     2144.42     83.64 o 
   4   8  13      610.60      512.94     67.97 o 
   5   8  13      606.00      421.93     81.42 o 
  -6   9  13     1415.81     1407.59     89.02 o 
  -5   9  13       70.70       93.78     26.83 o 
  -4   9  13     1113.00     1252.09    115.04 o 
  -3   9  13     2640.56     2690.79     71.34 o 
  -2   9  13      565.13      527.25     22.44 o 
  -1   9  13     5246.55     4945.32    107.98 o 
   0   9  13      888.34      965.77     52.74 o 
   1   9  13      981.53      967.58     74.43 o 
   2   9  13     2040.32     2058.15     60.51 o 
   3   9  13       58.51       53.22     19.75 o 
   4   9  13      652.88      503.80     72.47 o 
   5   9  13      272.32      270.60     43.70 o 
  -5  10  13        5.70       25.76     12.83 o 
  -4  10  13     1085.13     1027.96     80.16 o 
  -3  10  13      219.81      174.53     27.78 o 
  -2  10  13      110.87      110.01     25.29 o 
  -1  10  13     1690.13     1778.37    108.25 o 
   0  10  13     5609.42     5840.74    107.87 o 
   1  10  13      165.04      132.70     20.07 o 
   2  10  13      451.57      411.75     38.80 o 
   3  10  13      128.30       84.81     29.70 o 
   4  10  13        1.52       32.96     15.78 o 
  -5  11  13      225.88      203.65     47.93 o 
  -4  11  13     2190.99     2133.53    157.20 o 
  -3  11  13     1149.26     1147.48     46.09 o 
  -2  11  13      145.49      123.62     20.53 o 
  -1  11  13     1875.21     1932.63     67.51 o 
   0  11  13     2619.46     2707.59    109.12 o 
   1  11  13     3504.71     3721.87     71.71 o 
   2  11  13     4420.75     4543.15    112.78 o 
   3  11  13       48.74       57.73     19.80 o 
   4  11  13      100.21       88.11     22.68 o 
  -5  12  13      223.73      234.83     73.45 o 
  -4  12  13      110.21      131.05     48.70 o 
  -3  12  13      538.41      585.04    151.70 o 
  -2  12  13        1.04       25.38     11.01 o 
  -1  12  13      360.15      333.36     45.86 o 
   0  12  13     2303.67     2124.17     57.50 o 
   1  12  13        0.16       45.14     14.52 o 
   2  12  13      376.12      303.20     55.17 o 
   3  12  13      334.37      227.90     42.90 o 
  -4  13  13     1369.62     1442.64    235.39 o 
  -3  13  13     2487.54     2609.51    186.92 o 
  -2  13  13      459.09      482.73     48.68 o 
  -1  13  13     3555.10     3884.57    166.28 o 
   0  13  13      255.18      264.06     35.21 o 
   1  13  13        3.15       40.65      8.72 o 
   2  13  13      587.69      588.79     60.24 o 
   3  13  13       19.55       45.44     19.37 o 
  -4  14  13        6.71       86.29     43.61 o 
  -3  14  13     1092.58     1261.84    142.85 o 
  -2  14  13        0.23       17.21     10.15 o 
  -1  14  13      223.98      279.43     46.51 o 
   0  14  13      158.21      175.27     30.26 o 
   1  14  13        1.43       30.90     16.17 o 
   2  14  13     1343.72     1475.58     92.66 o 
  -3  15  13     1179.12     1318.06    166.22 o 
  -2  15  13      343.58      275.91     53.57 o 
  -1  15  13     1860.19     1914.86     48.71 o 
   0  15  13      157.23      147.52     26.99 o 
   1  15  13       41.73       28.05     13.01 o 
  -1  16  13      192.31      115.39     27.70 o 
   0  16  13     1372.50     1368.21     74.06 o 
  -7   0  14      455.06      446.25    146.79 o 
  -6   0  14       40.62      104.57     62.11 o 
  -5   0  14     2493.30     2610.02    132.73 o 
  -4   0  14        0.90       54.23     21.39 o 
  -3   0  14     3832.89     3789.29    124.08 o 
  -2   0  14    11527.50    11514.59    205.04 o 
  -1   0  14      992.22      984.09    108.50 o 
   0   0  14     1577.05     1472.72     37.05 o 
   1   0  14      435.85      338.27     60.59 o 
   2   0  14     2615.92     2745.79    174.84 o 
   3   0  14      559.53      629.53    117.95 o 
   4   0  14       87.07       78.60     61.25 o 
   5   0  14       97.20      141.20     51.82 o 
  -7   1  14     1301.70     1461.22    181.99 o 
  -6   1  14        9.85       46.79     29.51 o 
  -5   1  14     2175.90     2098.95     95.63 o 
  -4   1  14     7974.75     8558.56    144.82 o 
  -3   1  14      578.14      619.33     45.77 o 
  -2   1  14     6548.26     6575.50    144.02 o 
  -1   1  14     1510.40     1800.10     45.44 o 
   0   1  14        4.41       10.96      7.42 o 
   1   1  14     8699.62     8565.83    118.23 o 
   2   1  14     1031.32     1037.62     38.41 o 
   3   1  14     3416.60     3517.14    101.95 o 
   4   1  14     3216.53     3205.39     77.89 o 
   5   1  14      187.63      144.55     25.69 o 
  -7   2  14      459.82      508.77     78.33 o 
  -6   2  14       13.93       24.78     34.67 o 
  -5   2  14     3795.82     3921.23    118.71 o 
  -4   2  14       20.38       46.75     18.89 o 
  -3   2  14      999.33      894.04     41.67 o 
  -2   2  14     3421.69     3526.80     62.86 o 
  -1   2  14     1664.69     1783.09     87.47 o 
   0   2  14     3377.56     3123.76     81.06 o 
   1   2  14     2048.87     2039.61     46.36 o 
   2   2  14      504.46      494.22     36.11 o 
   3   2  14     1681.33     1704.90     60.55 o 
   4   2  14       48.40       35.74     22.40 o 
   5   2  14        0.37       48.88     14.30 o 
  -6   3  14      153.11      141.56     26.64 o 
  -5   3  14      646.72      691.85     71.96 o 
  -4   3  14     2797.63     2908.47     72.44 o 
  -3   3  14       36.36       61.23     18.92 o 
  -2   3  14     7352.30     7391.03    110.12 o 
  -1   3  14     4519.18     4763.97    132.75 o 
   0   3  14     6678.00     6600.34    102.00 o 
   1   3  14    12913.67    13103.96    203.06 o 
   2   3  14      942.53      918.50     59.59 o 
   3   3  14      250.38      264.24     40.20 o 
   4   3  14     1011.72     1006.66     61.69 o 
   5   3  14       22.52       44.10     16.05 o 
  -6   4  14      115.09       77.84     20.14 o 
  -5   4  14     4424.53     4581.97     93.10 o 
  -4   4  14        0.80       36.68     16.60 o 
  -3   4  14      313.91      286.10     35.08 o 
  -2   4  14     2684.89     2642.01     98.15 o 
  -1   4  14      588.93      595.65     33.14 o 
   0   4  14     1025.26     1031.81     38.91 o 
   1   4  14      757.28      731.61     32.25 o 
   2   4  14       90.70       45.94     21.32 o 
   3   4  14     1328.49     1312.27     50.95 o 
   4   4  14       61.92       46.73     21.41 o 
   5   4  14       63.76       55.81     17.88 o 
  -6   5  14       48.12       55.95     19.00 o 
  -5   5  14      969.44      821.58     55.30 o 
  -4   5  14     5048.80     5107.32     93.12 o 
  -3   5  14      789.30      834.91     78.77 o 
  -2   5  14     4972.32     4985.89     99.60 o 
  -1   5  14      543.13      592.81     22.38 o 
   0   5  14       77.30      103.00     13.73 o 
   1   5  14     5776.40     5868.21    142.90 o 
   2   5  14      868.15      803.07     42.60 o 
   3   5  14     1926.02     1830.41     63.36 o 
   4   5  14     2105.76     2202.68     70.90 o 
   5   5  14       66.43       56.55     21.63 o 
  -6   6  14      226.50      241.14     48.56 o 
  -5   6  14      684.55      662.69     98.06 o 
  -4   6  14       57.04      111.23     23.70 o 
  -3   6  14     1514.04     1425.91     48.76 o 
  -2   6  14     9681.26     9743.98    203.37 o 
  -1   6  14      458.77      464.07     25.88 o 
   0   6  14      615.11      550.22     32.09 o 
   1   6  14     1049.97     1039.34     66.04 o 
   2   6  14     2343.40     2335.48     78.34 o 
   3   6  14      199.53      195.47     28.58 o 
   4   6  14       13.85       64.08     22.52 o 
   5   6  14       97.80      112.79     30.26 o 
  -6   7  14        5.51       42.71     24.60 o 
  -5   7  14      989.36      962.28     89.81 o 
  -4   7  14     4539.20     4653.32    195.05 o 
  -3   7  14      717.89      665.69     68.80 o 
  -2   7  14     3473.17     3391.44    183.65 o 
  -1   7  14      284.56      272.19     30.05 o 
   0   7  14      725.98      695.89     35.24 o 
   1   7  14     2324.99     2438.13     54.61 o 
   2   7  14      952.56     1049.79    118.16 o 
   3   7  14     1753.10     1750.17     66.48 o 
   4   7  14     1405.58     1409.72     77.02 o 
  -6   8  14       12.91       23.16     21.34 o 
  -5   8  14     1265.03     1324.40     68.11 o 
  -4   8  14        0.42       26.17     19.99 o 
  -3   8  14      139.43      127.21     22.75 o 
  -2   8  14     1033.04     1108.73     87.67 o 
  -1   8  14      228.18      280.85     28.07 o 
   0   8  14      170.90      191.80     28.10 o 
   1   8  14      129.75      143.01     21.71 o 
   2   8  14        7.70       30.15     16.81 o 
   3   8  14      569.50      564.67     67.24 o 
   4   8  14       15.92       20.87     18.35 o 
  -5   9  14       19.93       50.08     19.48 o 
  -4   9  14      621.55      746.38     61.46 o 
  -3   9  14       13.43       34.97     16.01 o 
  -2   9  14     1778.95     1800.72    118.89 o 
  -1   9  14     1866.63     1920.29     61.51 o 
   0   9  14     1592.55     1562.49     56.19 o 
   1   9  14     4377.95     4582.39     70.59 o 
   2   9  14      167.87      143.23     19.92 o 
   3   9  14       28.55       46.60     14.22 o 
   4   9  14      100.79       88.38     26.48 o 
  -5  10  14      986.97     1051.60     91.12 o 
  -4  10  14        9.88       25.53     23.60 o 
  -3  10  14      130.29      109.71     20.23 o 
  -2  10  14      278.81      293.12     51.48 o 
  -1  10  14      918.96      996.82     33.51 o 
   0  10  14        9.74       23.82     12.86 o 
   1  10  14      234.09      263.12     33.67 o 
   2  10  14        4.56       31.93     10.97 o 
   3  10  14      224.19      206.01     32.24 o 
   4  10  14       39.77       35.84     15.16 o 
  -5  11  14       47.28       32.15     23.26 o 
  -4  11  14      635.30      528.73    120.53 o 
  -3  11  14        2.26        6.81     12.82 o 
  -2  11  14      261.59      232.24     46.21 o 
  -1  11  14       87.78       83.02     12.23 o 
   0  11  14       54.89       60.73     16.45 o 
   1  11  14      501.21      551.51     50.17 o 
   2  11  14       10.72       20.63     13.99 o 
   3  11  14       20.26       39.14     12.31 o 
  -4  12  14        0.23       15.04     25.33 o 
  -3  12  14      229.60      159.16     53.90 o 
  -2  12  14     1374.86     1339.47    102.37 o 
  -1  12  14        0.25       21.14     12.18 o 
   0  12  14        1.41       21.24     11.99 o 
   1  12  14       61.64       30.63     14.23 o 
   2  12  14      925.53     1021.36     86.95 o 
   3  12  14       48.82       50.14     15.84 o 
  -4  13  14      884.45      903.27    259.45 o 
  -3  13  14       58.37       30.31     39.21 o 
  -2  13  14       68.92       82.76     22.30 o 
  -1  13  14       20.86       48.57     20.39 o 
   0  13  14      378.70      252.04     42.95 o 
   1  13  14       27.55       28.31     14.47 o 
   2  13  14        1.80       31.34     12.52 o 
  -3  14  14      108.31       94.27     68.01 o 
  -2  14  14        3.78       30.38     15.96 o 
  -1  14  14      170.02      117.97     36.56 o 
   0  14  14       35.93       34.44     20.88 o 
   1  14  14        3.21       44.87     18.23 o 
  -1  15  14      115.52      129.32     24.98 o 
   0  15  14       22.21       44.13     16.44 o 
  -6   1  15       11.02       55.94     24.44 o 
  -5   1  15      484.23      369.43     51.74 o 
  -4   1  15      260.81      250.86     31.29 o 
  -3   1  15       75.35       75.07     18.69 o 
  -2   1  15      554.68      537.60     58.54 o 
  -1   1  15      336.33      301.68     41.26 o 
   0   1  15      212.07      208.97     44.56 o 
   1   1  15        8.26       20.58      8.81 o 
   2   1  15      320.13      291.09     44.67 o 
   3   1  15      686.04      647.85     52.74 o 
   4   1  15       12.37       49.65     15.32 o 
   5   1  15       15.54       27.30     16.12 o 
  -6   2  15        8.38       73.24     28.23 o 
  -5   2  15       12.32       18.91     14.10 o 
  -4   2  15      500.51      521.69     57.07 o 
  -3   2  15     2546.63     2481.76     61.43 o 
  -2   2  15      954.36     1037.73     45.46 o 
  -1   2  15      141.78      143.45     22.85 o 
   0   2  15      447.80      486.54     65.75 o 
   1   2  15      774.41      695.67     37.58 o 
   2   2  15       55.76       68.94     25.26 o 
   3   2  15      145.86       92.51     20.96 o 
   4   2  15      395.60      341.41     58.03 o 
   5   2  15      184.34      156.06     26.15 o 
  -6   3  15       11.65       33.08     25.35 o 
  -5   3  15        1.00       20.37     11.15 o 
  -4   3  15        3.06       29.67     17.13 o 
  -3   3  15      298.05      286.58     42.32 o 
  -2   3  15       45.21       48.57     20.33 o 
  -1   3  15      135.81      190.86     64.45 o 
   0   3  15      148.55      110.08     22.38 o 
   1   3  15      265.60      174.92     47.87 o 
   2   3  15      208.22      185.97     37.36 o 
   3   3  15      132.27      156.31     21.48 o 
   4   3  15        0.20       37.13     14.92 o 
   5   3  15      112.57       72.79     25.15 o 
  -6   4  15      886.18      755.41     71.20 o 
  -5   4  15      156.51      209.79     43.37 o 
  -4   4  15      160.60      159.35     22.48 o 
  -3   4  15      129.45      135.69     37.65 o 
  -2   4  15       21.95       14.02     13.43 o 
  -1   4  15      663.64      600.07     49.93 o 
   0   4  15      554.27      592.60     68.70 o 
   1   4  15     1125.51     1090.72     39.64 o 
   2   4  15     1984.36     1837.46     51.64 o 
   3   4  15        1.91       12.53      8.46 o 
   4   4  15        3.20       24.26     12.43 o 
  -6   5  15        0.07       38.34     14.66 o 
  -5   5  15        2.58       35.19     18.24 o 
  -4   5  15      474.98      379.13     60.01 o 
  -3   5  15      283.44      296.20     43.44 o 
  -2   5  15      813.24      786.57     66.47 o 
  -1   5  15      470.85      540.61     69.48 o 
   0   5  15     2735.26     2616.78     74.21 o 
   1   5  15        1.22       30.53     12.49 o 
   2   5  15        1.27        0.00     20.60 o 
   3   5  15      165.24      157.00     23.25 o 
   4   5  15        6.96       34.14     14.92 o 
  -6   6  15      919.24      850.14     70.54 o 
  -5   6  15      413.67      348.36     71.45 o 
  -4   6  15     1223.50     1146.16     62.85 o 
  -3   6  15     1227.55     1152.73     60.26 o 
  -2   6  15      248.96      288.32     40.40 o 
  -1   6  15     1699.90     1692.87     46.61 o 
   0   6  15      345.76      337.17     22.27 o 
   1   6  15      199.15      192.60     33.12 o 
   2   6  15     1081.07      956.25     47.08 o 
   3   6  15       64.86       39.81     19.55 o 
   4   6  15      131.43      146.87     32.61 o 
  -5   7  15      373.73      359.00     50.57 o 
  -4   7  15        5.82       29.99     21.05 o 
  -3   7  15      367.66      331.81     50.41 o 
  -2   7  15       39.96       56.71     19.11 o 
  -1   7  15      215.24      186.42     32.40 o 
   0   7  15      145.70      159.40     35.99 o 
   1   7  15       25.08       20.70     13.91 o 
   2   7  15      713.21      625.13     51.12 o 
   3   7  15     1126.37     1086.08     71.62 o 
   4   7  15       45.52       19.63     23.38 o 
  -5   8  15       54.25       54.14     16.43 o 
  -4   8  15     1645.29     1599.92     87.17 o 
  -3   8  15     4379.96     4456.51     90.32 o 
  -2   8  15      831.88      851.43     40.38 o 
  -1   8  15     2249.11     2231.80     70.68 o 
   0   8  15      127.35      134.42     29.80 o 
   1   8  15       52.37       82.27     21.80 o 
   2   8  15      383.63      348.70     45.54 o 
   3   8  15      163.12      191.15     31.98 o 
   4   8  15      709.92      753.22     70.47 o 
  -5   9  15      108.43      123.12     37.01 o 
  -4   9  15       70.26       72.60     24.50 o 
  -3   9  15      813.26      750.64     52.78 o 
  -2   9  15       69.63      119.61     31.76 o 
  -1   9  15        7.99       27.84     28.66 o 
   0   9  15      845.59      841.50     62.24 o 
   1   9  15       26.89       23.41     11.12 o 
   2   9  15      567.76      432.16     49.63 o 
   3   9  15      620.46      646.91     54.45 o 
  -4  10  15      664.34      599.77     82.34 o 
  -3  10  15      670.67      611.61     60.07 o 
  -2  10  15        3.46       22.38     19.26 o 
  -1  10  15     2557.21     2576.86    205.14 o 
   0  10  15     1777.66     1850.91     81.11 o 
   1  10  15     1015.77     1026.80    126.01 o 
   2  10  15     1819.47     1981.88    140.41 o 
   3  10  15       59.31       38.29     17.68 o 
  -4  11  15      681.41      613.74    198.72 o 
  -3  11  15      148.39      131.52     62.46 o 
  -2  11  15      756.35      670.66    141.69 o 
  -1  11  15      624.00      518.18    119.07 o 
   0  11  15     1987.55     2086.80    114.78 o 
   1  11  15        6.15       30.49     13.96 o 
   2  11  15        3.97       25.66     17.58 o 
   3  11  15       26.85       59.78     16.11 o 
  -3  12  15     1430.71     1219.74    100.17 o 
  -2  12  15      158.03      172.68     38.82 o 
  -1  12  15     2246.25     2230.31     85.98 o 
   0  12  15     1030.43     1010.77    100.33 o 
   1  12  15      440.17      347.71     57.38 o 
   2  12  15     1475.18     1499.27     79.89 o 
  -3  13  15      322.96      340.19    115.44 o 
  -2  13  15        1.41       45.15     15.53 o 
  -1  13  15      228.86      280.54     53.54 o 
   0  13  15      453.17      408.63     95.20 o 
   1  13  15      167.66       92.08     34.15 o 
  -1  14  15      928.60      931.78    101.03 o 
   0  14  15       10.57       25.38     21.46 o 
  -6   0  16      163.76      219.31     56.22 o 
  -5   0  16      553.18      423.11     98.32 o 
  -4   0  16     4936.83     4807.94    135.05 o 
  -3   0  16     1030.44     1140.90     62.17 o 
  -2   0  16     3896.90     3676.10    143.91 o 
  -1   0  16     1898.65     2057.40    146.73 o 
   0   0  16        2.55       21.63     19.61 o 
   1   0  16     4665.11     4849.13    101.67 o 
   2   0  16     2011.78     2001.91     73.41 o 
   3   0  16     2549.44     2454.69    130.65 o 
   4   0  16     2913.75     2712.82    236.14 o 
  -6   1  16        6.81       19.09     19.73 o 
  -5   1  16     2236.87     2070.46     60.65 o 
  -4   1  16      213.92      308.90     47.44 o 
  -3   1  16      232.01      191.45     28.19 o 
  -2   1  16     3372.78     3574.39     76.52 o 
  -1   1  16       46.88       67.78     21.79 o 
   0   1  16      952.62      942.26     35.87 o 
   1   1  16        3.84       36.79     17.79 o 
   2   1  16      907.17      944.38     37.42 o 
   3   1  16       25.18       60.94     16.12 o 
   4   1  16       24.62       24.53     12.91 o 
  -6   2  16      129.02      116.75     31.40 o 
  -5   2  16      230.16      192.87     46.09 o 
  -4   2  16     2784.88     2870.31    114.08 o 
  -3   2  16       38.89       61.48     15.75 o 
  -2   2  16     7015.35     6988.00    195.03 o 
  -1   2  16    10649.90    11152.45    148.79 o 
   0   2  16     3242.77     3288.35    103.85 o 
   1   2  16     4618.31     4904.59    247.30 o 
   2   2  16      665.62      675.28     54.80 o 
   3   2  16      629.81      514.22     68.60 o 
   4   2  16     1081.84      935.96     69.42 o 
  -6   3  16      149.84       48.62     34.07 o 
  -5   3  16     2339.63     2197.45     61.59 o 
  -4   3  16        6.23       61.02     21.64 o 
  -3   3  16       25.77       40.94     16.28 o 
  -2   3  16      103.27      113.31     23.03 o 
  -1   3  16      138.84      178.72     30.48 o 
   0   3  16     2164.57     2166.60     68.19 o 
   1   3  16     2624.73     2892.65    124.11 o 
   2   3  16       39.92       83.75     49.16 o 
   3   3  16      435.82      407.09     58.06 o 
   4   3  16      181.85      169.37     33.21 o 
  -5   4  16       37.84       52.45     16.75 o 
  -4   4  16     2249.36     2257.13     70.38 o 
  -3   4  16      104.57      126.39     27.01 o 
  -2   4  16     3305.65     3313.44     75.81 o 
  -1   4  16     6643.48     6808.21    144.31 o 
   0   4  16     1689.07     1589.17     57.64 o 
   1   4  16     4121.14     4594.29    188.02 o 
   2   4  16      475.81      518.85     56.74 o 
   3   4  16      268.40      197.70     36.59 o 
   4   4  16      752.23      733.27     63.43 o 
  -5   5  16      941.61      864.25     58.18 o 
  -4   5  16       93.62      134.52     28.12 o 
  -3   5  16      381.51      305.14     49.97 o 
  -2   5  16     2415.68     2571.48     92.42 o 
  -1   5  16      211.28      289.78     54.97 o 
   0   5  16      233.78      266.31     55.64 o 
   1   5  16       25.99       33.39     21.64 o 
   2   5  16      541.29      449.60     69.24 o 
   3   5  16       62.61       82.80     17.48 o 
   4   5  16       33.26       37.67     19.88 o 
  -5   6  16      347.48      276.15     57.82 o 
  -4   6  16     4080.12     4267.55    107.37 o 
  -3   6  16      421.38      440.97     49.28 o 
  -2   6  16     1082.73      906.36    111.40 o 
  -1   6  16      303.27      341.74     63.23 o 
   0   6  16       16.39       33.67     27.16 o 
   1   6  16     2263.46     2272.36    116.27 o 
   2   6  16     1266.66     1336.04     96.09 o 
   3   6  16     1379.20     1381.16     90.87 o 
   4   6  16     1707.21     1624.46    132.04 o 
  -5   7  16      586.82      600.21     84.05 o 
  -4   7  16       60.62       66.63     33.95 o 
  -3   7  16      169.79      137.54     19.26 o 
  -2   7  16     2541.98     2511.59    135.76 o 
  -1   7  16       23.60       41.36     30.68 o 
   0   7  16       17.31       40.53     42.62 o 
   1   7  16       12.37       38.67     24.11 o 
   2   7  16      351.08      386.21     40.87 o 
   3   7  16       21.71       34.42     15.96 o 
  -5   8  16       30.10       69.46     27.20 o 
  -4   8  16      914.66     1057.64     94.52 o 
  -3   8  16       24.87       25.97     13.67 o 
  -2   8  16      979.45      986.83     56.15 o 
  -1   8  16     2266.92     2347.72    124.68 o 
   0   8  16      410.52      347.66     82.13 o 
   1   8  16     1382.53     1412.45    211.94 o 
   2   8  16      170.38       95.31     38.58 o 
   3   8  16       50.84       49.51     15.26 o 
  -4   9  16       13.98        8.01     18.30 o 
  -3   9  16      233.28      237.29     42.24 o 
  -2   9  16        2.61       26.85     13.73 o 
  -1   9  16      275.16      285.97     73.87 o 
   0   9  16      491.06      473.60     70.13 o 
   1   9  16     1410.70     1383.52     70.90 o 
   2   9  16        3.04       27.28     17.85 o 
   3   9  16      194.57      165.84     43.05 o 
  -4  10  16      279.59      278.43     46.15 o 
  -3  10  16       21.67       26.63     16.54 o 
  -2  10  16      361.73      299.58     74.40 o 
  -1  10  16     1607.86     1602.34     95.34 o 
   0  10  16      206.71      108.50     41.68 o 
   1  10  16      426.58      372.56     84.53 o 
   2  10  16       15.77       37.34     25.27 o 
  -3  11  16       29.41      124.11     68.71 o 
  -2  11  16      108.94       62.46     35.74 o 
  -1  11  16       45.17       73.61     23.12 o 
   0  11  16       17.33       73.45     45.46 o 
   1  11  16       22.55       62.79     21.95 o 
   2  11  16      252.78      216.34     71.25 o 
  -2  12  16        5.21       46.40     41.70 o 
  -1  12  16       62.76       70.19     37.01 o 
   0  12  16      322.77      375.18     75.40 o 
   1  12  16        0.42       47.48     30.33 o 
  -5   1  17       26.96       19.25     14.18 o 
  -4   1  17      425.26      445.13     64.16 o 
  -3   1  17      245.17      221.56     39.38 o 
  -2   1  17      142.20      144.45     33.10 o 
  -1   1  17       31.12       33.61     14.83 o 
   0   1  17       40.89       34.92     13.51 o 
   1   1  17      242.94      289.40     50.94 o 
   2   1  17       66.54      102.91     31.98 o 
   3   1  17      224.67      209.31     49.82 o 
  -5   2  17      347.60      279.77     67.15 o 
  -4   2  17       36.74       16.53     16.63 o 
  -3   2  17       26.25       24.99     15.54 o 
  -2   2  17      262.23      274.01     35.55 o 
  -1   2  17      502.93      493.85     67.97 o 
   0   2  17        0.06       15.94     13.66 o 
   1   2  17      219.61      238.73     49.94 o 
   2   2  17      619.11      544.66     90.16 o 
   3   2  17      273.78      300.52     90.63 o 
  -5   3  17       53.03       92.74     27.45 o 
  -4   3  17      391.50      368.31     52.41 o 
  -3   3  17      814.98      823.40     44.05 o 
  -2   3  17       95.39       92.68     19.55 o 
  -1   3  17      128.31      133.66     25.32 o 
   0   3  17      243.83      236.74     66.68 o 
   1   3  17      141.05       81.97     29.74 o 
   2   3  17      405.47      323.52     71.84 o 
   3   3  17       22.56       77.15     35.90 o 
  -5   4  17        4.33       37.98     17.02 o 
  -4   4  17      168.61      182.28     28.15 o 
  -3   4  17       49.42       61.51     19.71 o 
  -2   4  17      160.69      205.48     29.09 o 
  -1   4  17      393.18      407.88     53.42 o 
   0   4  17      779.96      697.36     71.84 o 
   1   4  17       67.90      100.44     39.79 o 
   2   4  17      104.52       98.51     35.35 o 
   3   4  17       29.35       73.74     33.26 o 
  -5   5  17      204.93      142.68     48.98 o 
  -4   5  17       80.53       45.79     14.72 o 
  -3   5  17      468.14      387.08     57.10 o 
  -2   5  17       18.24       19.58     10.42 o 
  -1   5  17     1719.12     1739.21     80.35 o 
   0   5  17     2129.45     2129.42    130.38 o 
   1   5  17     1954.56     1915.94    162.63 o 
   2   5  17      657.11      613.53    130.58 o 
   3   5  17       47.86       59.79     25.22 o 
  -4   6  17       94.31       69.80     22.16 o 
  -3   6  17      158.19      156.20     31.56 o 
  -2   6  17       32.35       48.31     21.29 o 
  -1   6  17        1.53       32.42     28.01 o 
   0   6  17      350.72      282.71     74.75 o 
   1   6  17        5.84       46.44     30.88 o 
   2   6  17       41.62       43.04     34.53 o 
   3   6  17      333.47      282.71     63.92 o 
  -4   7  17      873.36      698.05    124.54 o 
  -3   7  17     2165.67     2263.53     66.76 o 
  -2   7  17      818.18      709.07     75.16 o 
  -1   7  17     1322.09     1307.90    114.20 o 
   0   7  17      497.19      426.37    102.98 o 
   1   7  17       19.76       44.84     23.68 o 
   2   7  17      776.30      712.97    124.22 o 
  -4   8  17        7.95       56.61     28.88 o 
  -3   8  17      148.43      101.84     32.33 o 
  -2   8  17        1.89       42.04     28.04 o 
  -1   8  17      329.47      395.11     55.28 o 
   0   8  17      130.76      161.06     58.88 o 
   1   8  17      107.74       89.84     42.39 o 
   2   8  17      785.21      737.33    165.12 o 
  -3   9  17     1573.15     1485.69    106.26 o 
  -2   9  17      644.51      507.32    153.36 o 
  -1   9  17     1863.98     1790.26    106.01 o 
   0   9  17      828.92      648.67    163.70 o 
   1   9  17      146.79      120.75     36.96 o 
   2   9  17      859.32      808.60    151.70 o 
  -3  10  17      450.67      399.06    184.84 o 
  -2  10  17      555.63      553.57    104.93 o 
  -1  10  17       41.21       63.05     24.16 o 
   0  10  17      404.05      415.13     93.00 o 
   1  10  17       13.67       46.21     30.83 o 
  -2  11  17      249.78      224.57     71.43 o 
  -1  11  17     2518.46     2565.05    186.34 o 
   0  11  17     2242.49     2532.40    160.84 o 
  -4   0  18      807.09      978.80    107.34 o 
  -3   0  18      979.63      819.05    130.99 o 
  -2   0  18     3698.66     3704.81    117.12 o 
  -1   0  18        3.94       23.81     18.08 o 
   0   0  18       41.30       65.30     28.12 o 
   1   0  18        1.50       40.72     46.04 o 
   2   0  18      299.56      247.07    120.76 o 
   3   0  18      144.82      197.22     77.38 o 
  -4   1  18     2540.44     2659.59     78.72 o 
  -3   1  18      271.15      275.07     42.35 o 
  -2   1  18     1199.70     1164.61     79.44 o 
  -1   1  18     1111.49     1221.35     45.29 o 
   0   1  18       82.69       46.65     17.40 o 
   1   1  18     2086.82     2238.69    123.54 o 
   2   1  18     1407.07     1639.83    110.58 o 
   3   1  18      591.36      375.71    103.83 o 
  -4   2  18      225.24      300.08     47.72 o 
  -3   2  18       41.26       90.09     24.49 o 
  -2   2  18     1002.32      996.51     47.54 o 
  -1   2  18      123.70      135.32     23.70 o 
   0   2  18      492.49      390.99     69.22 o 
   1   2  18      578.13      725.52     86.86 o 
   2   2  18        1.86       44.92     26.95 o 
   3   2  18      262.54      277.53     66.25 o 
  -4   3  18      977.78      911.29     59.63 o 
  -3   3  18      355.64      414.10     59.30 o 
  -2   3  18     2748.98     2792.26    159.58 o 
  -1   3  18     4345.33     4408.98    115.76 o 
   0   3  18      319.21      292.11     56.18 o 
   1   3  18     2143.75     2171.33    105.90 o 
   2   3  18      288.70      260.32     66.69 o 
  -4   4  18      509.79      476.72     69.08 o 
  -3   4  18        3.19       43.73     17.68 o 
  -2   4  18      903.25      985.20     71.60 o 
  -1   4  18        0.08       19.91     10.81 o 
   0   4  18      285.32      274.49     49.92 o 
   1   4  18      480.37      538.53     95.41 o 
   2   4  18        1.73       37.60     33.72 o 
  -4   5  18     1585.42     1553.02    111.62 o 
  -3   5  18        4.63       25.21     17.54 o 
  -2   5  18      343.70      276.07     46.25 o 
  -1   5  18      978.18      944.40     91.82 o 
   0   5  18      118.08      106.12     53.50 o 
   1   5  18     1589.62     1644.54    323.59 o 
   2   5  18      832.92      929.64    185.94 o 
  -4   6  18      725.37      841.88     92.06 o 
  -3   6  18      518.41      337.99     59.61 o 
  -2   6  18     1122.73     1092.22     90.38 o 
  -1   6  18       97.16       88.35     39.55 o 
   0   6  18      191.85      162.35     41.23 o 
   1   6  18       31.49       46.89     30.64 o 
   2   6  18      332.99      268.16     75.12 o 
  -3   7  18       39.12       63.73     19.30 o 
  -2   7  18       76.11      108.88     34.59 o 
  -1   7  18      352.92      348.65    113.99 o 
   0   7  18       59.20      116.85     27.20 o 
   1   7  18      945.18      763.65    151.56 o 
  -3   8  18       25.03       21.29     13.82 o 
  -2   8  18      219.37      204.50     55.48 o 
  -1   8  18        5.91       40.10     24.86 o 
   0   8  18       21.17       18.92     21.66 o 
   1   8  18      173.47      196.77     48.04 o 
  -2   9  18      540.76      465.14    105.72 o 
  -1   9  18     1667.87     1612.04    147.66 o 
   0   9  18      132.05       84.91     32.62 o 
  -3   1  19        1.21       34.34     19.10 o 
  -2   1  19       28.83       54.58     23.00 o 
  -1   1  19      122.78      113.49     28.74 o 
   0   1  19       69.85       39.17     15.53 o 
   1   1  19      247.51      193.01     53.03 o 
   2   1  19      142.06      118.92     54.94 o 
  -3   2  19      417.98      380.89     49.94 o 
  -2   2  19       33.83       43.96     20.44 o 
  -1   2  19        3.34       48.92     19.63 o 
   0   2  19       82.32       63.51     26.91 o 
   1   2  19        0.24       25.54     33.13 o 
  -3   3  19       42.86       86.53     43.64 o 
  -2   3  19        4.34       31.22     19.13 o 
  -1   3  19        3.19       36.38     26.27 o 
   0   3  19      137.51      138.22     28.53 o 
   1   3  19        3.44       27.75     27.57 o 
  -3   4  19       39.63       60.33     19.62 o 
  -2   4  19        2.86       49.00     17.86 o 
  -1   4  19      771.18      654.97     59.99 o 
   0   4  19     1127.27     1352.15    121.28 o 
   1   4  19      175.63      183.16     64.66 o 
  -3   5  19       29.56       51.77     19.75 o 
  -2   5  19      367.65      308.84     49.53 o 
  -1   5  19      326.57      232.95     61.18 o 
   0   5  19       91.53       63.02     28.12 o 
   1   5  19        5.39       37.58     30.59 o 
  -2   6  19      161.95      158.48     40.70 o 
  -1   6  19      519.49      428.42    102.12 o 
   0   6  19      658.71      648.34    103.29 o 
  -1   7  19       75.16       56.78     24.64 o 
  -2   0  20       45.54       65.10     36.94 o 
  -1   0  20      812.03      647.64    210.17 o 
   0   0  20      235.09      224.63    119.72 o 
  -2   1  20     1232.76     1056.70     62.74 o 
  -1   1  20       36.28       23.91     17.03 o 
   0   1  20       16.64       34.64     42.44 o 
  -1   2  20     1801.58     2019.41    166.24 o 
                                                 
